# Supplementary material for: Willingness and perceived ability to pay for Uganda’s proposed national health insurance scheme among informal sector workers in Iganga and Mayuge districts, Uganda: A contingent valuation method
Source: PLOS Glob Public Health. 2026 Mar 11;6(3):e0003603. doi: 10.1371/journal.pgph.0003603 (PMC12978500; doi:10.1371/journal.pgph.0003603)
Supplement: S1 Data — (XLSX) [file pgph.0003603.s001.xlsx]

## Sheet: Insurance-Payment
Code	Instructions/1. Sex of respondent	Instructions/2. Sex of the household head	Instructions/4. Residence	Instructions/5. What is the marital status of the household head?	Instructions/6. What is the level of education?	Instructions/7. What is the religion?	a/Please specify other religion	a/8. What is your main occupation?	b/Please specify other occupation	b/9. What is your average monthly income ?	b/10. Do you possess any of the following items (SES)?	b/10. Do you possess any of the following items (SES)?/1. Car…	b/10. Do you possess any of the following items (SES)?/2. Motor cycle	b/10. Do you possess any of the following items (SES)?/3. Bicycle	b/10. Do you possess any of the following items (SES)?/4. Radio	b/10. Do you possess any of the following items (SES)?/5. Television	b/10. Do you possess any of the following items (SES)?/6. Mobile phone	b/10. Do you possess any of the following items (SES)?/7.Piece of land	b/10. Do you possess any of the following items (SES)?/8.Owns a house	b/10. Do you possess any of the following items (SES)?/9. Animals	b/11. How many people sleep in your household	b/12. Number of dependents	b/13. Are you in any form of saving groups, or SACCO, women group?	if_saving/14. What do you save for ?	if_saving/14. What do you save for ?/1. Health	if_saving/14. What do you save for ?/2. Clothes/home utensils	if_saving/14. What do you save for ?/3. School fees	if_saving/14. What do you save for ?/4. Emergencies	if_saving/14. What do you save for ?/5. Others (specify)	c/Please specify what else you save for	Demand side factors/15. Is there anyone in your family with a chronic illness?	if_chronic_illness/16. How many in your family have chronic illness?	if_chronic_illness/17. How do you rate your health status ?	if_chronic_illness/18. Have you or any of your family member fallen sick in the past one months ?	if_members_fell_sick/19. Did you seek treatment ?	if_seek_treatment/20. If yes, please where did you seek treatment	if_seek_treatment/20. If yes, please where did you seek treatment/1. Public health facility	if_seek_treatment/20. If yes, please where did you seek treatment/2. Private health facility	if_seek_treatment/20. If yes, please where did you seek treatment/3. Self-treatment	if_seek_treatment/20. If yes, please where did you seek treatment/4. Other (traditional healer/herbalist)	continuation_a/21. How far is the health facility from your home?	continuation_a/22. How satisfied are you with the health services in your health facilities ?	continuation_a/23. How do you perceive the quality of care in your district/health facility ?	continuation_a/24. Please could you estimate how much you spent in the last pro longed period of sickness	continuation_a/25. What was the source of the funds you used for health care	continuation_a/25. What was the source of the funds you used for health care/1. Self	continuation_a/25. What was the source of the funds you used for health care/2. Relative	continuation_a/25. What was the source of the funds you used for health care/3. Borrowed	continuation_a/25. What was the source of the funds you used for health care/4. Government
1	1. Male	1. Male	1. Rural	2. Married	3. Secondary	5. Born again		1. Farmer		200000	3. Bicycle 4. Radio 7.Piece of land	0	0	1	1	0	0	1	0	0	6	6	1. Yes	4. Emergencies	0	0	0	1	0		1. Yes	1	2. Poor	1. Yes	1. Yes	1. Public health facility	1	0	0	0	1	3. Neutral	3. Neutral	30000	1. Self	1	0	0	0
2	1. Male	1. Male	1. Rural	2. Married	3. Secondary	2. Protestant		1. Farmer		200000	3. Bicycle 4. Radio 5. Television 6. Mobile phone 7.Piece of land 8.Owns a house 9. Animals	0	0	1	1	1	1	1	1	1	15	22	2. No								2. No		3. Good	1. Yes	1. Yes	1. Public health facility	1	0	0	0	2	3. Neutral	2. Low	3000	1. Self	1	0	0	0
3	2. Female	1. Male	1. Rural	1. Single	4. Tertiary	3. Moslem		1. Farmer		200000	4. Radio 6. Mobile phone	0	0	0	1	0	1	0	0	0	1	1	2. No								2. No		3. Good	1. Yes	1. Yes	2. Private health facility	0	1	0	0	1	2. Satisfied	2. Low	20000	1. Self	1	0	0	0
4	2. Female	1. Male	1. Rural	2. Married	3. Secondary	1. Catholic		1. Farmer		100000	4. Radio 5. Television 6. Mobile phone	0	0	0	1	1	1	0	0	0	3	2	2. No								2. No		2. Poor	1. Yes	1. Yes	1. Public health facility	1	0	0	0	2	2. Satisfied	3. Neutral	4000	1. Self	1	0	0	0
5	1. Male	1. Male	1. Rural	2. Married	2. Primary	3. Moslem		1. Farmer		150000	3. Bicycle 4. Radio 6. Mobile phone	0	0	1	1	0	1	0	0	0	9	12	2. No								2. No		2. Poor	1. Yes	1. Yes	1. Public health facility	1	0	0	0	1	3. Neutral	3. Neutral	15000	1. Self 2. Relative	1	1	0	0
6	2. Female	2. Female	1. Rural	2. Married	3. Secondary	3. Moslem		1. Farmer		150000	5. Television 6. Mobile phone 7.Piece of land 8.Owns a house	0	0	0	0	1	1	1	1	0	5	6	2. No								2. No		3. Good	2. No							2	4. Dissatisfied	2. Low	120000	1. Self 3. Borrowed 4. Government	1	0	1	1
7	2. Female	1. Male	1. Rural	2. Married	1. None	3. Moslem		1. Farmer		35000	4. Radio 7.Piece of land	0	0	0	1	0	0	1	0	0	6	6	2. No								2. No		3. Good	1. Yes	1. Yes	1. Public health facility 3. Self-treatment	1	0	1	0	1	2. Satisfied	1. Very low	25000	1. Self	1	0	0	0
8	1. Male	1. Male	1. Rural	2. Married	3. Secondary	2. Protestant		1. Farmer		200000	3. Bicycle 4. Radio 5. Television 6. Mobile phone 7.Piece of land	0	0	1	1	1	1	1	0	0	5	82	1. Yes	5. Others (specify)	0	0	0	0	1	We share our savings at the end of the year.	1. Yes	1	2. Poor	1. Yes	1. Yes	2. Private health facility	0	1	0	0	30	4. Dissatisfied	2. Low	220000	1. Self	1	0	0	0
9	1. Male	1. Male	1. Rural	2. Married	2. Primary	2. Protestant		1. Farmer		250000	3. Bicycle 4. Radio 6. Mobile phone	0	0	1	1	0	1	0	0	0	5	4	1. Yes	1. Health 2. Clothes/home utensils 3. School fees 4. Emergencies	1	1	1	1	0		1. Yes	2	2. Poor	1. Yes	1. Yes	1. Public health facility 2. Private health facility	1	1	0	0	2	3. Neutral	2. Low	35000	1. Self	1	0	0	0
10	1. Male	1. Male	1. Rural	2. Married	2. Primary	3. Moslem		1. Farmer		200000	2. Motor cycle 4. Radio 5. Television 6. Mobile phone 7.Piece of land 8.Owns a house 9. Animals	0	1	0	1	1	1	1	1	1	9	12	2. No								1. Yes	1	3. Good	2. No							2	2. Satisfied	4. Good	30000	1. Self	1	0	0	0
11	1. Male	1. Male	1. Rural	2. Married	2. Primary	3. Moslem		1. Farmer		35000	3. Bicycle 4. Radio 6. Mobile phone 8.Owns a house 9. Animals	0	0	1	1	0	1	0	1	1	6	6	1. Yes	1. Health 2. Clothes/home utensils 3. School fees 4. Emergencies	1	1	1	1	0		2. No		1. Very Poor	1. Yes	1. Yes	1. Public health facility 2. Private health facility	1	1	0	0	1	2. Satisfied	4. Good	23000	1. Self 2. Relative	1	1	0	0
12	1. Male	1. Male	1. Rural	2. Married	3. Secondary	3. Moslem		1. Farmer		100000	3. Bicycle 4. Radio 6. Mobile phone 7.Piece of land 8.Owns a house 9. Animals	0	0	1	1	0	1	1	1	1	15	2	1. Yes	1. Health 4. Emergencies	1	0	0	1	0		1. Yes	3	2. Poor	1. Yes	1. Yes	1. Public health facility	1	0	0	0	2	3. Neutral	3. Neutral	10000	1. Self	1	0	0	0
13	1. Male	2. Female	1. Rural	2. Married	2. Primary	3. Moslem		1. Farmer		10000	3. Bicycle 4. Radio 5. Television 6. Mobile phone 7.Piece of land 8.Owns a house 9. Animals	0	0	1	1	1	1	1	1	1	10	24	2. No								2. No		3. Good	1. Yes	1. Yes	1. Public health facility 2. Private health facility	1	1	0	0	3	3. Neutral	2. Low	1200000	1. Self	1	0	0	0
14	1. Male	1. Male	1. Rural	2. Married	1. None	3. Moslem		1. Farmer		400000	2. Motor cycle 3. Bicycle 4. Radio 6. Mobile phone 7.Piece of land 8.Owns a house	0	1	1	1	0	1	1	1	0	9	4	1. Yes	1. Health 2. Clothes/home utensils 3. School fees 4. Emergencies	1	1	1	1	0		2. No		3. Good	1. Yes	1. Yes	1. Public health facility 2. Private health facility	1	1	0	0	2	3. Neutral	4. Good	60000	1. Self	1	0	0	0
15	1. Male	1. Male	1. Rural	2. Married	1. None	3. Moslem		1. Farmer		130000	4. Radio 6. Mobile phone 7.Piece of land 8.Owns a house	0	0	0	1	0	1	1	1	0	7	7	2. No								2. No		3. Good	2. No							2	5. Very Dissatisfied	1. Very low	60000	1. Self	1	0	0	0
16	2. Female	1. Male	1. Rural	2. Married	2. Primary	2. Protestant		1. Farmer		60000	3. Bicycle 4. Radio 8.Owns a house	0	0	1	1	0	0	0	1	0	6	6	1. Yes	1. Health 3. School fees 4. Emergencies	1	0	1	1	0		1. Yes	1	2. Poor	1. Yes	1. Yes	1. Public health facility	1	0	0	0	7500	2. Satisfied	4. Good	25000	1. Self	1	0	0	0
17	1. Male	1. Male	1. Rural	2. Married	3. Secondary	3. Moslem		1. Farmer		300000	3. Bicycle 6. Mobile phone 7.Piece of land 8.Owns a house	0	0	1	0	0	1	1	1	0	6	3	1. Yes	1. Health 2. Clothes/home utensils 3. School fees 4. Emergencies	1	1	1	1	0		2. No		3. Good	1. Yes	1. Yes	1. Public health facility 2. Private health facility	1	1	0	0	2	3. Neutral	3. Neutral	20000	1. Self	1	0	0	0
18	1. Male	1. Male	1. Rural	2. Married	2. Primary	2. Protestant		1. Farmer		30000	2. Motor cycle 3. Bicycle 6. Mobile phone 8.Owns a house	0	1	1	0	0	1	0	1	0	6	4	1. Yes	5. Others (specify)	0	0	0	0	1	We share our savings at the end of the year accordingly.	2. No		2. Poor	1. Yes	1. Yes	1. Public health facility	1	0	0	0	1	3. Neutral	2. Low	8000	1. Self	1	0	0	0
19	1. Male	1. Male	1. Rural	2. Married	2. Primary	1. Catholic		1. Farmer		200000	3. Bicycle 6. Mobile phone 7.Piece of land 8.Owns a house	0	0	1	0	0	1	1	1	0	5	4	1. Yes	2. Clothes/home utensils 3. School fees 4. Emergencies	0	1	1	1	0		2. No		3. Good	1. Yes	1. Yes	1. Public health facility 2. Private health facility	1	1	0	0	2	2. Satisfied	2. Low	12000	1. Self	1	0	0	0
20	1. Male	1. Male	1. Rural	2. Married	3. Secondary	2. Protestant		1. Farmer		100000	4. Radio 6. Mobile phone 7.Piece of land 8.Owns a house	0	0	0	1	0	1	1	1	0	5	6	2. No								1. Yes	1	2. Poor	2. No							1	4. Dissatisfied	2. Low	50000	1. Self 3. Borrowed 4. Government	1	0	1	1
21	1. Male	1. Male	2. Urban	2. Married	2. Primary	3. Moslem		1. Farmer		340000	2. Motor cycle 4. Radio 6. Mobile phone 7.Piece of land 8.Owns a house 9. Animals	0	1	0	1	0	1	1	1	1	10	11	1. Yes	4. Emergencies	0	0	0	1	0		1. Yes	4	2. Poor	1. Yes	1. Yes	1. Public health facility 2. Private health facility	1	1	0	0	2	3. Neutral	2. Low	75000	1. Self 2. Relative	1	1	0	0
22	1. Male	1. Male	1. Rural	1. Single	3. Secondary	3. Moslem		1. Farmer		30000	6. Mobile phone	0	0	0	0	0	1	0	0	0	1	6	2. No								2. No		3. Good	1. Yes	1. Yes	1. Public health facility	1	0	0	0	2	3. Neutral	3. Neutral	17000	3. Borrowed	0	0	1	0
23	1. Male	1. Male	1. Rural	2. Married	2. Primary	3. Moslem		1. Farmer		125000	4. Radio 7.Piece of land 8.Owns a house	0	0	0	1	0	0	1	1	0	4	5	2. No								2. No		3. Good	1. Yes	1. Yes	2. Private health facility 3. Self-treatment	0	1	1	0	2	2. Satisfied	4. Good	70000	1. Self	1	0	0	0
24	1. Male	1. Male	1. Rural	2. Married	2. Primary	1. Catholic		1. Farmer		150000	3. Bicycle 4. Radio 6. Mobile phone 7.Piece of land 8.Owns a house	0	0	1	1	0	1	1	1	0	3	10	1. Yes	4. Emergencies	0	0	0	1	0		1. Yes	1	3. Good	1. Yes	1. Yes	2. Private health facility	0	1	0	0	1	4. Dissatisfied	2. Low	50000	1. Self	1	0	0	0
25	2. Female	2. Female	1. Rural	3. Separated	3. Secondary	2. Protestant		1. Farmer		90000	3. Bicycle 4. Radio 7.Piece of land 8.Owns a house	0	0	1	1	0	0	1	1	0	3	5	2. No								2. No		3. Good	2. No							2	3. Neutral	3. Neutral	60000	1. Self 2. Relative 3. Borrowed	1	1	1	0
26	1. Male	1. Male	1. Rural	2. Married	3. Secondary	3. Moslem		1. Farmer		300000	3. Bicycle 4. Radio 5. Television 6. Mobile phone 7.Piece of land 8.Owns a house	0	0	1	1	1	1	1	1	0	5	2	1. Yes	2. Clothes/home utensils 3. School fees 4. Emergencies	0	1	1	1	0		2. No		3. Good	1. Yes	1. Yes	2. Private health facility	0	1	0	0	3	2. Satisfied	2. Low	31000	1. Self	1	0	0	0
27	1. Male	1. Male	1. Rural	1. Single	2. Primary	3. Moslem		1. Farmer		39000	7.Piece of land	0	0	0	0	0	0	1	0	0	1	1	2. No								2. No		2. Poor	2. No							1	2. Satisfied	1. Very low	2000	1. Self	1	0	0	0
28	2. Female	2. Female	1. Rural	2. Married	2. Primary	1. Catholic		1. Farmer		20000	6. Mobile phone	0	0	0	0	0	1	0	0	0	5	3	1. Yes	5. Others (specify)	0	0	0	0	1	It helps us to get loans at a very low interest and then share our savings and profits at the end of the year.	2. No		3. Good	2. No							2	2. Satisfied	3. Neutral	0	5. Others (specify)	0	0	0	0
29	1. Male	1. Male	1. Rural	3. Separated	2. Primary	3. Moslem		1. Farmer		140000	4. Radio 7.Piece of land 8.Owns a house 9. Animals	0	0	0	1	0	0	1	1	1	11	5	2. No								1. Yes	2	2. Poor	1. Yes	1. Yes	2. Private health facility 4. Other (traditional healer/herbalist)	0	1	0	1	3	3. Neutral	3. Neutral	42000	1. Self 2. Relative	1	1	0	0
30	1. Male	1. Male	1. Rural	2. Married	3. Secondary	1. Catholic		1. Farmer		200000	3. Bicycle 4. Radio 5. Television 6. Mobile phone 7.Piece of land 8.Owns a house 9. Animals	0	0	1	1	1	1	1	1	1	5	7	1. Yes	1. Health 3. School fees 4. Emergencies	1	0	1	1	0		2. No		3. Good	1. Yes	1. Yes	1. Public health facility	1	0	0	0	2	4. Dissatisfied	1. Very low	30000	1. Self	1	0	0	0
31	1. Male	1. Male	1. Rural	2. Married	2. Primary	2. Protestant		1. Farmer		90000	2. Motor cycle 3. Bicycle 4. Radio 6. Mobile phone 8.Owns a house	0	1	1	1	0	1	0	1	0	8	3	1. Yes	1. Health 3. School fees 4. Emergencies	1	0	1	1	0		2. No		3. Good	1. Yes	1. Yes	1. Public health facility 2. Private health facility	1	1	0	0	3	3. Neutral	3. Neutral	30000	1. Self	1	0	0	0
32	2. Female	1. Male	1. Rural	2. Married	2. Primary	3. Moslem		1. Farmer		40000	6. Mobile phone	0	0	0	0	0	1	0	0	0	5	4	1. Yes	4. Emergencies	0	0	0	1	0		2. No		2. Poor	1. Yes	1. Yes	1. Public health facility	1	0	0	0	1	3. Neutral	2. Low	1000	1. Self	1	0	0	0
33	2. Female	1. Male	1. Rural	2. Married	2. Primary	3. Moslem		1. Farmer		160000	3. Bicycle 7.Piece of land 8.Owns a house	0	0	1	0	0	0	1	1	0	5	5	2. No								2. No		3. Good	1. Yes	1. Yes	2. Private health facility	0	1	0	0	2	2. Satisfied	2. Low	38000	1. Self 3. Borrowed	1	0	1	0
34	1. Male	1. Male	1. Rural	2. Married	2. Primary	1. Catholic		1. Farmer		200000	3. Bicycle 4. Radio 5. Television 7.Piece of land 8.Owns a house	0	0	1	1	1	0	1	1	0	4	2	1. Yes	4. Emergencies	0	0	0	1	0		2. No		2. Poor	1. Yes	1. Yes	1. Public health facility 2. Private health facility 3. Self-treatment	1	1	1	0	3	4. Dissatisfied	3. Neutral	15000	1. Self	1	0	0	0
35	2. Female	1. Male	1. Rural	2. Married	2. Primary	3. Moslem		1. Farmer		75000	4. Radio 8.Owns a house 9. Animals	0	0	0	1	0	0	0	1	1	6	6	2. No								2. No		3. Good	1. Yes	1. Yes	3. Self-treatment	0	0	1	0	2	2. Satisfied	4. Good	62000	1. Self 2. Relative 3. Borrowed	1	1	1	0
36	1. Male	1. Male	1. Rural	2. Married	3. Secondary	1. Catholic		1. Farmer		80000	4. Radio 6. Mobile phone 7.Piece of land 8.Owns a house	0	0	0	1	0	1	1	1	0	5	3	1. Yes	4. Emergencies	0	0	0	1	0		2. No		2. Poor	1. Yes	1. Yes	3. Self-treatment 4. Other (traditional healer/herbalist)	0	0	1	1	3	3. Neutral	3. Neutral	5000	1. Self	1	0	0	0
37	1. Male	1. Male	1. Rural	2. Married	3. Secondary	2. Protestant		1. Farmer		200000	3. Bicycle 4. Radio 5. Television 6. Mobile phone 7.Piece of land	0	0	1	1	1	1	1	0	0	3	1	1. Yes	2. Clothes/home utensils 4. Emergencies	0	1	0	1	0		2. No		1. Very Poor	2. No							0	1. Very Satisfied	4. Good	00	1. Self	1	0	0	0
38	2. Female	1. Male	1. Rural	2. Married	4. Tertiary	1. Catholic		1. Farmer		30000	6. Mobile phone	0	0	0	0	0	1	0	0	0	6	12	1. Yes	5. Others (specify)	0	0	0	0	1	We save for a year and after you can utilize that money at the end of the year.	2. No		3. Good	2. No							1	3. Neutral	2. Low	0	1. Self	1	0	0	0
39	1. Male	1. Male	1. Rural	2. Married	2. Primary	3. Moslem		1. Farmer		150000	4. Radio 6. Mobile phone	0	0	0	1	0	1	0	0	0	4	0	2. No								2. No		4. Very good	2. No							0	2. Satisfied	3. Neutral	00	5. Others (specify)	0	0	0	0
40	1. Male	1. Male	2. Urban	2. Married	2. Primary	2. Protestant		1. Farmer		560000	2. Motor cycle 3. Bicycle 4. Radio 6. Mobile phone 7.Piece of land 8.Owns a house 9. Animals	0	1	1	1	0	1	1	1	1	15	6	1. Yes	1. Health 3. School fees 4. Emergencies	1	0	1	1	0		1. Yes	3	3. Good	1. Yes	1. Yes	1. Public health facility 2. Private health facility	1	1	0	0	3	2. Satisfied	3. Neutral	230000	1. Self 2. Relative	1	1	0	0
41	2. Female	1. Male	1. Rural	2. Married	2. Primary	3. Moslem		1. Farmer		50000	3. Bicycle 4. Radio 6. Mobile phone 7.Piece of land 8.Owns a house 9. Animals	0	0	1	1	0	1	1	1	1	2	3	1. Yes	1. Health 3. School fees 4. Emergencies	1	0	1	1	0		1. Yes	1	2. Poor	1. Yes	1. Yes	1. Public health facility 2. Private health facility 3. Self-treatment	1	1	1	0	3	4. Dissatisfied	2. Low	265000	1. Self 2. Relative 3. Borrowed	1	1	1	0
42	1. Male	1. Male	1. Rural	2. Married	2. Primary	3. Moslem		1. Farmer		70000	3. Bicycle 6. Mobile phone	0	0	1	0	0	1	0	0	0	4	5	1. Yes	4. Emergencies	0	0	0	1	0		2. No		3. Good	1. Yes	1. Yes	2. Private health facility	0	1	0	0	1	2. Satisfied	3. Neutral	2800	1. Self	1	0	0	0
43	1. Male	1. Male	1. Rural	2. Married	1. None	1. Catholic		1. Farmer		200000	4. Radio 7.Piece of land 8.Owns a house	0	0	0	1	0	0	1	1	0	8	0	2. No								1. Yes	1	2. Poor	1. Yes	1. Yes	3. Self-treatment 4. Other (traditional healer/herbalist)	0	0	1	1	3	3. Neutral	3. Neutral	00	5. Others (specify)	0	0	0	0
44	1. Male	1. Male	1. Rural	2. Married	2. Primary	2. Protestant		1. Farmer		65000	4. Radio 6. Mobile phone 8.Owns a house 9. Animals	0	0	0	1	0	1	0	1	1	4	4	1. Yes	1. Health 2. Clothes/home utensils 4. Emergencies	1	1	0	1	0		2. No		3. Good	1. Yes	1. Yes	2. Private health facility	0	1	0	0	3	4. Dissatisfied	1. Very low	3200	1. Self	1	0	0	0
45	1. Male	1. Male	1. Rural	2. Married	2. Primary	4. Seventh Day Adventist (SDA)		1. Farmer		200000	3. Bicycle 4. Radio 6. Mobile phone 7.Piece of land 8.Owns a house 9. Animals	0	0	1	1	0	1	1	1	1	5	5	1. Yes	4. Emergencies	0	0	0	1	0		1. Yes	1	2. Poor	1. Yes	1. Yes	1. Public health facility	1	0	0	0	1	4. Dissatisfied	2. Low	20000	1. Self	1	0	0	0
46	1. Male	2. Female	1. Rural	2. Married	2. Primary	3. Moslem		1. Farmer		250000	4. Radio 6. Mobile phone 8.Owns a house	0	0	0	1	0	1	0	1	0	6	2	2. No								2. No		3. Good	1. Yes	1. Yes	2. Private health facility	0	1	0	0	3	2. Satisfied	2. Low	20000	1. Self	1	0	0	0
47	1. Male	1. Male	1. Rural	2. Married	2. Primary	3. Moslem		1. Farmer		300000	4. Radio 6. Mobile phone 8.Owns a house	0	0	0	1	0	1	0	1	0	3	3	1. Yes	2. Clothes/home utensils 4. Emergencies	0	1	0	1	0		2. No		4. Very good	2. No							0	3. Neutral	3. Neutral	00	1. Self	1	0	0	0
48	1. Male	1. Male	1. Rural	2. Married	2. Primary	3. Moslem		1. Farmer		60000	4. Radio 8.Owns a house 9. Animals	0	0	0	1	0	0	0	1	1	6	12	2. No								2. No		3. Good	2. No							3	2. Satisfied	4. Good	23000	1. Self	1	0	0	0
49	1. Male	1. Male	1. Rural	1. Single	3. Secondary	3. Moslem		1. Farmer		250000	3. Bicycle 6. Mobile phone 7.Piece of land 8.Owns a house 9. Animals	0	0	1	0	0	1	1	1	1	2	2	1. Yes	4. Emergencies	0	0	0	1	0		1. Yes	2	2. Poor	1. Yes	1. Yes	1. Public health facility	1	0	0	0	3	2. Satisfied	2. Low	50000	1. Self	1	0	0	0
50	1. Male	1. Male	1. Rural	2. Married	2. Primary	4. Seventh Day Adventist (SDA)		1. Farmer		150000	3. Bicycle 4. Radio 6. Mobile phone 7.Piece of land 8.Owns a house	0	0	1	1	0	1	1	1	0	3	6	1. Yes	4. Emergencies	0	0	0	1	0		1. Yes	1	3. Good	2. No							1	2. Satisfied	3. Neutral	15000	1. Self 2. Relative 4. Government	1	1	0	1
51	1. Male	1. Male	1. Rural	2. Married	3. Secondary	3. Moslem		1. Farmer		20000	4. Radio 6. Mobile phone	0	0	0	1	0	1	0	0	0	4	5	2. No								2. No		2. Poor	2. No							1	3. Neutral	2. Low	0	1. Self	1	0	0	0
52	2. Female	1. Male	1. Rural	2. Married	2. Primary	2. Protestant		1. Farmer		76000	6. Mobile phone 8.Owns a house 9. Animals	0	0	0	0	0	1	0	1	1	5	5	1. Yes	1. Health 2. Clothes/home utensils 4. Emergencies	1	1	0	1	0		2. No		3. Good	1. Yes	1. Yes	1. Public health facility 2. Private health facility	1	1	0	0	3	2. Satisfied	1. Very low	17000	1. Self	1	0	0	0
53	1. Male	1. Male	1. Rural	2. Married	2. Primary	1. Catholic		1. Farmer		200000	3. Bicycle 4. Radio 6. Mobile phone 7.Piece of land 8.Owns a house 9. Animals	0	0	1	1	0	1	1	1	1	6	6	2. No								1. Yes	0	3. Good	1. Yes	1. Yes	1. Public health facility 2. Private health facility	1	1	0	0	1	3. Neutral	3. Neutral	50000	1. Self 3. Borrowed	1	0	1	0
54	1. Male	1. Male	1. Rural	2. Married	3. Secondary	2. Protestant		1. Farmer		150000	3. Bicycle 4. Radio 6. Mobile phone 7.Piece of land 8.Owns a house 9. Animals	0	0	1	1	0	1	1	1	1	5	7	1. Yes	4. Emergencies	0	0	0	1	0		1. Yes	1	3. Good	1. Yes	1. Yes	1. Public health facility	1	0	0	0	1	3. Neutral	3. Neutral	15000	1. Self	1	0	0	0
55	2. Female	1. Male	1. Rural	2. Married	4. Tertiary	1. Catholic		1. Farmer		80000	4. Radio 6. Mobile phone	0	0	0	1	0	1	0	0	0	2	4	1. Yes	1. Health 3. School fees 4. Emergencies	1	0	1	1	0		2. No		2. Poor	1. Yes	1. Yes	1. Public health facility 2. Private health facility	1	1	0	0	2	4. Dissatisfied	2. Low	0	5. Others (specify)	0	0	0	0
56	1. Male	1. Male	1. Rural	3. Separated	2. Primary	2. Protestant		1. Farmer		270000	3. Bicycle 4. Radio 6. Mobile phone 7.Piece of land 8.Owns a house 9. Animals	0	0	1	1	0	1	1	1	1	3	7	1. Yes	1. Health 3. School fees 4. Emergencies	1	0	1	1	0		1. Yes	1	2. Poor	1. Yes	1. Yes	1. Public health facility 2. Private health facility	1	1	0	0	2	4. Dissatisfied	2. Low	250000	1. Self 2. Relative 3. Borrowed	1	1	1	0
57	1. Male	1. Male	1. Rural	2. Married	3. Secondary	4. Seventh Day Adventist (SDA)		1. Farmer		65000	3. Bicycle 4. Radio 6. Mobile phone	0	0	1	1	0	1	0	0	0	2	3	1. Yes	3. School fees 4. Emergencies	0	0	1	1	0		2. No		2. Poor	1. Yes	1. Yes	2. Private health facility 3. Self-treatment	0	1	1	0	3	3. Neutral	3. Neutral	0	5. Others (specify)	0	0	0	0
58	1. Male	1. Male	1. Rural	2. Married	3. Secondary	3. Moslem		1. Farmer		95000	3. Bicycle 6. Mobile phone 7.Piece of land 8.Owns a house 9. Animals	0	0	1	0	0	1	1	1	1	2	4	2. No								1. Yes	1	2. Poor	1. Yes	1. Yes	2. Private health facility 3. Self-treatment	0	1	1	0	3	4. Dissatisfied	2. Low	250000	1. Self 2. Relative 3. Borrowed	1	1	1	0
59	1. Male	1. Male	1. Rural	2. Married	3. Secondary	2. Protestant		1. Farmer		85000	4. Radio 5. Television 6. Mobile phone 7.Piece of land 8.Owns a house 9. Animals	0	0	0	1	1	1	1	1	1	2	6	1. Yes	1. Health 3. School fees 4. Emergencies	1	0	1	1	0		1. Yes		2. Poor	1. Yes	1. Yes	1. Public health facility 2. Private health facility 3. Self-treatment	1	1	1	0	3	4. Dissatisfied	2. Low	250000	1. Self 2. Relative 3. Borrowed	1	1	1	0
60	1. Male	1. Male	1. Rural	1. Single	2. Primary	5. Born again		1. Farmer		60000	3. Bicycle 4. Radio 8.Owns a house 9. Animals	0	0	1	1	0	0	0	1	1	6	6	2. No								2. No		3. Good	2. No							3	2. Satisfied	4. Good	15000	1. Self	1	0	0	0
61	1. Male	1. Male	1. Rural	2. Married	2. Primary	2. Protestant		1. Farmer		100000	3. Bicycle 4. Radio 5. Television 6. Mobile phone 7.Piece of land 8.Owns a house 9. Animals	0	0	1	1	1	1	1	1	1	5	5	1. Yes	4. Emergencies	0	0	0	1	0		1. Yes	2	3. Good	1. Yes	1. Yes	1. Public health facility	1	0	0	0	10	4. Dissatisfied	2. Low	20000	1. Self 2. Relative	1	1	0	0
62	1. Male	2. Female	1. Rural	2. Married	3. Secondary	2. Protestant		1. Farmer		50000	2. Motor cycle 3. Bicycle 4. Radio 6. Mobile phone 7.Piece of land 8.Owns a house 9. Animals	0	1	1	1	0	1	1	1	1	5	10	1. Yes	3. School fees 4. Emergencies	0	0	1	1	0		1. Yes	1	3. Good	1. Yes	1. Yes	1. Public health facility	1	0	0	0	7	3. Neutral	3. Neutral	3000	1. Self	1	0	0	0
63	1. Male	1. Male	1. Rural	2. Married	2. Primary	5. Born again		1. Farmer		50000	3. Bicycle 4. Radio 6. Mobile phone 7.Piece of land 8.Owns a house 9. Animals	0	0	1	1	0	1	1	1	1	4	5	2. No								2. No		3. Good	2. No							3	3. Neutral	2. Low	0	1. Self	1	0	0	0
64	1. Male	1. Male	1. Rural	2. Married	3. Secondary	3. Moslem		1. Farmer		200000	4. Radio 5. Television 6. Mobile phone 7.Piece of land 8.Owns a house 9. Animals	0	0	0	1	1	1	1	1	1	3	3	2. No								2. No		3. Good	1. Yes	1. Yes	2. Private health facility	0	1	0	0	10	5. Very Dissatisfied	1. Very low	40000	1. Self	1	0	0	0
65	1. Male	1. Male	1. Rural	2. Married	2. Primary	2. Protestant		1. Farmer		30000	3. Bicycle 4. Radio 8.Owns a house 9. Animals	0	0	1	1	0	0	0	1	1	6	6	2. No								2. No		2. Poor	1. Yes	1. Yes	1. Public health facility	1	0	0	0	3	2. Satisfied	2. Low	20000	1. Self	1	0	0	0
66	1. Male	1. Male	1. Rural	2. Married	3. Secondary	2. Protestant		1. Farmer		500000	3. Bicycle 4. Radio 6. Mobile phone 7.Piece of land 8.Owns a house 9. Animals	0	0	1	1	0	1	1	1	1	4	10	2. No								2. No		2. Poor	1. Yes	1. Yes	3. Self-treatment	0	0	1	0	3	3. Neutral	4. Good	50000	1. Self	1	0	0	0
67	1. Male	1. Male	1. Rural	2. Married	2. Primary	3. Moslem		1. Farmer		100000	4. Radio 6. Mobile phone 7.Piece of land 8.Owns a house	0	0	0	1	0	1	1	1	0	3	4	1. Yes	4. Emergencies	0	0	0	1	0		2. No		1. Very Poor	1. Yes	1. Yes	1. Public health facility	1	0	0	0	3	3. Neutral	2. Low	4000	1. Self	1	0	0	0
68	1. Male	1. Male	1. Rural	2. Married	2. Primary	3. Moslem		1. Farmer		100000	4. Radio 6. Mobile phone 7.Piece of land 8.Owns a house 9. Animals	0	0	0	1	0	1	1	1	1	5	2	2. No								2. No		3. Good	1. Yes	1. Yes	2. Private health facility	0	1	0	0	3	3. Neutral	3. Neutral	9000	1. Self	1	0	0	0
69	2. Female	1. Male	1. Rural	2. Married	2. Primary	3. Moslem		1. Farmer		35000	4. Radio 7.Piece of land 8.Owns a house 9. Animals	0	0	0	1	0	0	1	1	1	5	5	2. No								2. No		3. Good	1. Yes	2. No						3	4. Dissatisfied	2. Low	2000	2. Relative	0	1	0	0
70	1. Male	1. Male	1. Rural	2. Married	2. Primary	2. Protestant		1. Farmer		50000	4. Radio 6. Mobile phone 7.Piece of land 8.Owns a house 9. Animals	0	0	0	1	0	1	1	1	1	4	8	2. No								1. Yes	1	2. Poor	2. No							7	4. Dissatisfied	2. Low	10000	1. Self	1	0	0	0
71	1. Male	1. Male	1. Rural	2. Married	3. Secondary	1. Catholic		1. Farmer		90000	4. Radio 6. Mobile phone 8.Owns a house	0	0	0	1	0	1	0	1	0	5	0	2. No								2. No		2. Poor	1. Yes	1. Yes	2. Private health facility	0	1	0	0	3	3. Neutral	4. Good	5000	1. Self	1	0	0	0
72	1. Male	1. Male	1. Rural	2. Married	2. Primary	2. Protestant		1. Farmer		65000	3. Bicycle 6. Mobile phone 7.Piece of land 8.Owns a house	0	0	1	0	0	1	1	1	0	6	9	2. No								2. No		2. Poor	1. Yes	1. Yes	2. Private health facility	0	1	0	0	3	4. Dissatisfied	1. Very low	12000	1. Self	1	0	0	0
73	1. Male	1. Male	1. Rural	2. Married	2. Primary	3. Moslem		1. Farmer		60000	6. Mobile phone 8.Owns a house 9. Animals	0	0	0	0	0	1	0	1	1	3	1	1. Yes	2. Clothes/home utensils 4. Emergencies	0	1	0	1	0		2. No		3. Good	1. Yes	1. Yes	1. Public health facility	1	0	0	0	3	3. Neutral	3. Neutral	10000	2. Relative	0	1	0	0
74	1. Male	1. Male	1. Rural	4. Widowed	3. Secondary	3. Moslem		1. Farmer		30000	3. Bicycle 4. Radio 6. Mobile phone 7.Piece of land 8.Owns a house 9. Animals	0	0	1	1	0	1	1	1	1	1	8	2. No								2. No		3. Good	1. Yes	1. Yes	2. Private health facility	0	1	0	0	7	4. Dissatisfied	4. Good	80000	1. Self 3. Borrowed	1	0	1	0
75	2. Female	2. Female	1. Rural	3. Separated	2. Primary	2. Protestant		1. Farmer		50000	4. Radio 6. Mobile phone 8.Owns a house 9. Animals	0	0	0	1	0	1	0	1	1	9	9	2. No								1. Yes	2	3. Good	1. Yes	1. Yes	1. Public health facility	1	0	0	0	6	3. Neutral	2. Low	65000	1. Self 3. Borrowed	1	0	1	0
76	1. Male	1. Male	1. Rural	2. Married	2. Primary	3. Moslem		1. Farmer		55000	3. Bicycle 4. Radio 6. Mobile phone 8.Owns a house 9. Animals	0	0	1	1	0	1	0	1	1	3	3	2. No								2. No		2. Poor	2. No							3	4. Dissatisfied	1. Very low	5000	1. Self	1	0	0	0
77	1. Male	1. Male	1. Rural	2. Married	2. Primary	3. Moslem		1. Farmer		100000	4. Radio 6. Mobile phone 7.Piece of land 8.Owns a house	0	0	0	1	0	1	1	1	0	11	3	1. Yes	1. Health 3. School fees 4. Emergencies	1	0	1	1	0		2. No		2. Poor	1. Yes	1. Yes	3. Self-treatment 4. Other (traditional healer/herbalist)	0	0	1	1	0	3. Neutral	3. Neutral	00	5. Others (specify)	0	0	0	0
78	1. Male	1. Male	1. Rural	2. Married	2. Primary	3. Moslem		1. Farmer		100000	7.Piece of land 8.Owns a house	0	0	0	0	0	0	1	1	0	10	10	2. No								1. Yes	1	3. Good	1. Yes	1. Yes	2. Private health facility	0	1	0	0	7	4. Dissatisfied	3. Neutral	30000	1. Self	1	0	0	0
79	1. Male	1. Male	1. Rural	2. Married	2. Primary	3. Moslem		1. Farmer		70000	3. Bicycle 4. Radio 6. Mobile phone	0	0	1	1	0	1	0	0	0	13	28	1. Yes	4. Emergencies	0	0	0	1	0		1. Yes	4	3. Good	1. Yes	1. Yes	1. Public health facility	1	0	0	0	7	3. Neutral	2. Low	80000	1. Self 3. Borrowed	1	0	1	0
80	2. Female	1. Male	1. Rural	3. Separated	2. Primary	2. Protestant		1. Farmer		2	6. Mobile phone 7.Piece of land 8.Owns a house	0	0	0	0	0	1	1	1	0	1	1	1. Yes	4. Emergencies	0	0	0	1	0		2. No		2. Poor	2. No							0	3. Neutral	2. Low	00	5. Others (specify)	0	0	0	0
81	1. Male	1. Male	1. Rural	2. Married	2. Primary	4. Seventh Day Adventist (SDA)		1. Farmer		60000	6. Mobile phone 7.Piece of land 8.Owns a house 9. Animals	0	0	0	0	0	1	1	1	1	2	4	1. Yes	1. Health 4. Emergencies	1	0	0	1	0		2. No		3. Good	2. No							7	2. Satisfied	3. Neutral	20000	1. Self	1	0	0	0
82	1. Male	1. Male	1. Rural	2. Married	2. Primary	2. Protestant		1. Farmer		23000	3. Bicycle 6. Mobile phone 8.Owns a house	0	0	1	0	0	1	0	1	0	4	4	2. No								2. No		3. Good	1. Yes	1. Yes	2. Private health facility	0	1	0	0	3	5. Very Dissatisfied	1. Very low	3000	2. Relative	0	1	0	0
83	1. Male	1. Male	1. Rural	4. Widowed	2. Primary	3. Moslem		1. Farmer		30000	4. Radio 7.Piece of land 8.Owns a house	0	0	0	1	0	0	1	1	0	1	6	2. No								2. No		2. Poor	1. Yes	1. Yes	2. Private health facility 3. Self-treatment 4. Other (traditional healer/herbalist)	0	1	1	1	3	3. Neutral	3. Neutral	10000	1. Self	1	0	0	0
84	2. Female	1. Male	1. Rural	2. Married	2. Primary	3. Moslem		1. Farmer		90000	3. Bicycle 4. Radio 7.Piece of land 8.Owns a house 9. Animals	0	0	1	1	0	0	1	1	1	6	6	1. Yes	1. Health 2. Clothes/home utensils 3. School fees 4. Emergencies	1	1	1	1	0		2. No		3. Good	1. Yes	1. Yes	1. Public health facility 2. Private health facility	1	1	0	0	2	2. Satisfied	2. Low	5000	1. Self 2. Relative	1	1	0	0
85	2. Female	2. Female	1. Rural	2. Married	2. Primary	5. Born again		1. Farmer		100000	3. Bicycle 6. Mobile phone 8.Owns a house	0	0	1	0	0	1	0	1	0	5	8	1. Yes	4. Emergencies	0	0	0	1	0		2. No		3. Good	1. Yes	1. Yes	1. Public health facility	1	0	0	0	3	4. Dissatisfied	2. Low	12000	1. Self	1	0	0	0
86	1. Male	1. Male	1. Rural	2. Married	2. Primary	2. Protestant		1. Farmer		50000	4. Radio 6. Mobile phone 7.Piece of land 8.Owns a house	0	0	0	1	0	1	1	1	0	5	2	1. Yes	3. School fees 4. Emergencies	0	0	1	1	0		2. No		3. Good	1. Yes	1. Yes	1. Public health facility 2. Private health facility	1	1	0	0	3	2. Satisfied	3. Neutral	30000	1. Self	1	0	0	0
87	1. Male	1. Male	1. Rural	2. Married	2. Primary	1. Catholic		1. Farmer		150000	2. Motor cycle 3. Bicycle 4. Radio 5. Television 6. Mobile phone 7.Piece of land 8.Owns a house 9. Animals	0	1	1	1	1	1	1	1	1	5	7	1. Yes	4. Emergencies	0	0	0	1	0		2. No		3. Good	1. Yes	1. Yes	1. Public health facility	1	0	0	0	1	2. Satisfied	4. Good	2000	1. Self	1	0	0	0
88	1. Male	1. Male	1. Rural	1. Single	2. Primary	2. Protestant		1. Farmer		70000	2. Motor cycle 6. Mobile phone	0	1	0	0	0	1	0	0	0	5	4	1. Yes	4. Emergencies	0	0	0	1	0		2. No		3. Good	2. No							2	4. Dissatisfied	2. Low	20000	1. Self	1	0	0	0
89	1. Male	1. Male	1. Rural	2. Married	2. Primary	1. Catholic		1. Farmer		45000	3. Bicycle 4. Radio 6. Mobile phone 7.Piece of land 8.Owns a house 9. Animals	0	0	1	1	0	1	1	1	1	4	4	2. No								2. No		1. Very Poor	2. No							2	1. Very Satisfied	1. Very low	3000	1. Self	1	0	0	0
90	1. Male	1. Male	1. Rural	2. Married	2. Primary	1. Catholic		1. Farmer		10000	4. Radio 6. Mobile phone 7.Piece of land 8.Owns a house	0	0	0	1	0	1	1	1	0	6	5	2. No								2. No		3. Good	1. Yes	1. Yes	1. Public health facility	1	0	0	0	5	3. Neutral	3. Neutral	30000	1. Self 2. Relative	1	1	0	0
91	1. Male	1. Male	1. Rural	2. Married	2. Primary	2. Protestant		1. Farmer		55000	3. Bicycle 7.Piece of land 8.Owns a house 9. Animals	0	0	1	0	0	0	1	1	1	4	4	2. No								2. No		3. Good	2. No							2	2. Satisfied	4. Good	4000	2. Relative	0	1	0	0
92	1. Male	1. Male	1. Rural	2. Married	2. Primary	3. Moslem		1. Farmer		30000	3. Bicycle 6. Mobile phone	0	0	1	0	0	1	0	0	0	4	6	2. No								2. No		2. Poor	1. Yes	1. Yes	1. Public health facility	1	0	0	0	2	3. Neutral	2. Low	4500	1. Self	1	0	0	0
93	1. Male	1. Male	1. Rural	2. Married	3. Secondary	2. Protestant		1. Farmer		40000	3. Bicycle 4. Radio 6. Mobile phone 7.Piece of land 8.Owns a house 9. Animals	0	0	1	1	0	1	1	1	1	6	9	2. No								2. No		3. Good	1. Yes	1. Yes	1. Public health facility 2. Private health facility	1	1	0	0	1	2. Satisfied	4. Good	20000	1. Self 4. Government	1	0	0	1
94	1. Male	1. Male	1. Rural	1. Single	2. Primary	2. Protestant		1. Farmer		200003	4. Radio 7.Piece of land 9. Animals	0	0	0	1	0	0	1	0	1	3	0	2. No								2. No		3. Good	2. No							2	2. Satisfied	2. Low	10000	1. Self	1	0	0	0
95	1. Male	1. Male	1. Rural	1. Single	3. Secondary	3. Moslem		1. Farmer		10000	6. Mobile phone	0	0	0	0	0	1	0	0	0	1	0	2. No								2. No		2. Poor	2. No							7	3. Neutral	2. Low	0	5. Others (specify)	0	0	0	0
96	1. Male	1. Male	1. Rural	2. Married	2. Primary	2. Protestant		1. Farmer		60000	4. Radio 6. Mobile phone 7.Piece of land 8.Owns a house	0	0	0	1	0	1	1	1	0	9	4	2. No								2. No		3. Good	1. Yes	1. Yes	2. Private health facility 3. Self-treatment 4. Other (traditional healer/herbalist)	0	1	1	1	3	2. Satisfied	3. Neutral	5700	1. Self	1	0	0	0
97	1. Male	1. Male	1. Rural	2. Married	2. Primary	3. Moslem		1. Farmer		60000	4. Radio 6. Mobile phone 7.Piece of land 8.Owns a house 9. Animals	0	0	0	1	0	1	1	1	1	3	6	2. No								1. Yes	2	3. Good	1. Yes	1. Yes	2. Private health facility	0	1	0	0	2	3. Neutral	3. Neutral	20000	1. Self 2. Relative 3. Borrowed	1	1	1	0
98	1. Male	1. Male	1. Rural	4. Widowed	2. Primary	2. Protestant		1. Farmer		100000	3. Bicycle 4. Radio 6. Mobile phone	0	0	1	1	0	1	0	0	0	4	6	2. No								2. No		3. Good	1. Yes	1. Yes	2. Private health facility	0	1	0	0	1	3. Neutral	2. Low	8000	1. Self	1	0	0	0
99	2. Female	1. Male	1. Rural	2. Married	2. Primary	3. Moslem		1. Farmer		30000	7.Piece of land 8.Owns a house	0	0	0	0	0	0	1	1	0	3	5	2. No								2. No		3. Good	1. Yes	1. Yes	2. Private health facility 3. Self-treatment 4. Other (traditional healer/herbalist)	0	1	1	1	3	4. Dissatisfied	3. Neutral	1600	1. Self	1	0	0	0
100	1. Male	1. Male	1. Rural	2. Married	3. Secondary	2. Protestant		1. Farmer		50000	4. Radio 6. Mobile phone 7.Piece of land 8.Owns a house 9. Animals	0	0	0	1	0	1	1	1	1	3	5	1. Yes	4. Emergencies	0	0	0	1	0		2. No		3. Good	1. Yes	1. Yes	2. Private health facility	0	1	0	0	1	2. Satisfied	4. Good	15000	1. Self	1	0	0	0
101	1. Male	1. Male	1. Rural	2. Married	2. Primary	2. Protestant		1. Farmer		70000	3. Bicycle 6. Mobile phone 7.Piece of land 9. Animals	0	0	1	0	0	1	1	0	1	6	6	2. No								2. No		3. Good	1. Yes	1. Yes	1. Public health facility 2. Private health facility	1	1	0	0	2	2. Satisfied	3. Neutral	2500	1. Self 2. Relative	1	1	0	0
102	2. Female	1. Male	1. Rural	2. Married	2. Primary	3. Moslem		1. Farmer		150000	3. Bicycle 6. Mobile phone 7.Piece of land 8.Owns a house 9. Animals	0	0	1	0	0	1	1	1	1	5	7	1. Yes	4. Emergencies	0	0	0	1	0		1. Yes	1	3. Good	1. Yes	1. Yes	1. Public health facility	1	0	0	0	7	3. Neutral	2. Low	35000	1. Self	1	0	0	0
103	1. Male	1. Male	1. Rural	2. Married	2. Primary	1. Catholic		1. Farmer		20000	4. Radio 5. Television 6. Mobile phone 7.Piece of land 8.Owns a house 9. Animals	0	0	0	1	1	1	1	1	1	3	7	1. Yes	4. Emergencies	0	0	0	1	0		1. Yes	20000	3. Good	1. Yes	1. Yes	2. Private health facility	0	1	0	0	2	2. Satisfied	3. Neutral	2000	1. Self	1	0	0	0
104	2. Female	2. Female	1. Rural	2. Married	2. Primary	1. Catholic		1. Farmer		30000	4. Radio 6. Mobile phone 7.Piece of land 8.Owns a house	0	0	0	1	0	1	1	1	0	5	6	2. No								2. No		3. Good	1. Yes	1. Yes	1. Public health facility	1	0	0	0	1	2. Satisfied	4. Good	12000	1. Self	1	0	0	0
105	1. Male	1. Male	1. Rural	2. Married	2. Primary	3. Moslem		1. Farmer		40000	4. Radio 6. Mobile phone 7.Piece of land 8.Owns a house 9. Animals	0	0	0	1	0	1	1	1	1	6	2	1. Yes	3. School fees 4. Emergencies	0	0	1	1	0		1. Yes	1	2. Poor	1. Yes	1. Yes	2. Private health facility 3. Self-treatment 4. Other (traditional healer/herbalist)	0	1	1	1	0	3. Neutral	2. Low	10000	1. Self	1	0	0	0
106	1. Male	1. Male	1. Rural	2. Married	2. Primary	2. Protestant		1. Farmer		50000	3. Bicycle 4. Radio 7.Piece of land 8.Owns a house	0	0	1	1	0	0	1	1	0	5	3	2. No								2. No		3. Good	1. Yes	1. Yes	2. Private health facility 3. Self-treatment 4. Other (traditional healer/herbalist)	0	1	1	1	3	3. Neutral	3. Neutral	24000	1. Self 3. Borrowed	1	0	1	0
107	1. Male	2. Female	1. Rural	2. Married	2. Primary	1. Catholic		1. Farmer		10000	8.Owns a house	0	0	0	0	0	0	0	1	0	5	6	2. No								2. No		2. Poor	1. Yes	1. Yes	1. Public health facility	1	0	0	0	4	3. Neutral	2. Low	16000	2. Relative	0	1	0	0
108	1. Male	1. Male	1. Rural	2. Married	3. Secondary	3. Moslem		1. Farmer		30000	3. Bicycle 4. Radio 6. Mobile phone	0	0	1	1	0	1	0	0	0	2	5	1. Yes	1. Health 3. School fees 4. Emergencies	1	0	1	1	0		1. Yes	1	2. Poor	1. Yes	1. Yes	1. Public health facility 2. Private health facility 3. Self-treatment	1	1	1	0	4	4. Dissatisfied	2. Low	230000	1. Self 2. Relative 3. Borrowed	1	1	1	0
109	2. Female	2. Female	1. Rural	3. Separated	2. Primary	1. Catholic		1. Farmer		25000	3. Bicycle 4. Radio 5. Television	0	0	1	1	1	0	0	0	0	3	4	1. Yes	1. Health 3. School fees 4. Emergencies	1	0	1	1	0		1. Yes	16	2. Poor	1. Yes	1. Yes	1. Public health facility 2. Private health facility 3. Self-treatment	1	1	1	0	4	4. Dissatisfied	2. Low	680000	1. Self 2. Relative 3. Borrowed	1	1	1	0
110	2. Female	1. Male	1. Rural	2. Married	3. Secondary	2. Protestant		1. Farmer		35000	3. Bicycle 4. Radio 6. Mobile phone	0	0	1	1	0	1	0	0	0	2	3	2. No								1. Yes	1	2. Poor	1. Yes	1. Yes	2. Private health facility 3. Self-treatment	0	1	1	0	4	4. Dissatisfied	2. Low	25000	1. Self 2. Relative	1	1	0	0
111	1. Male	1. Male	1. Rural	2. Married	2. Primary	3. Moslem		1. Farmer		28000	3. Bicycle 4. Radio 6. Mobile phone	0	0	1	1	0	1	0	0	0	3	6	1. Yes	1. Health 3. School fees 4. Emergencies	1	0	1	1	0		1. Yes	1	2. Poor	1. Yes	1. Yes	2. Private health facility 3. Self-treatment	0	1	1	0	4	4. Dissatisfied	2. Low	850000	1. Self 2. Relative 3. Borrowed	1	1	1	0
112	1. Male	1. Male	1. Rural	2. Married	2. Primary	2. Protestant		1. Farmer		15000	3. Bicycle 4. Radio 7.Piece of land 8.Owns a house	0	0	1	1	0	0	1	1	0	3	6	1. Yes	1. Health 3. School fees 4. Emergencies	1	0	1	1	0		1. Yes	2	2. Poor	1. Yes	1. Yes	1. Public health facility 2. Private health facility	1	1	0	0	5	4. Dissatisfied	2. Low	28000	1. Self 2. Relative 3. Borrowed	1	1	1	0
113	2. Female	1. Male	1. Rural	2. Married	2. Primary	2. Protestant		1. Farmer		5000	4. Radio	0	0	0	1	0	0	0	0	0	2	3	2. No								1. Yes	1	2. Poor	1. Yes	1. Yes	3. Self-treatment	0	0	1	0	4	4. Dissatisfied	2. Low	150000	1. Self 2. Relative 3. Borrowed	1	1	1	0
114	1. Male	1. Male	1. Rural	2. Married	2. Primary	2. Protestant		1. Farmer		15000	4. Radio 7.Piece of land 8.Owns a house	0	0	0	1	0	0	1	1	0	2	3	2. No								1. Yes	1	1. Very Poor	1. Yes	1. Yes	1. Public health facility 3. Self-treatment	1	0	1	0	5	4. Dissatisfied	2. Low	25000	1. Self 2. Relative 3. Borrowed	1	1	1	0
115	1. Male	1. Male	1. Rural	2. Married	3. Secondary	2. Protestant		1. Farmer		45000	3. Bicycle 4. Radio 6. Mobile phone	0	0	1	1	0	1	0	0	0	2	5	1. Yes	1. Health 3. School fees 4. Emergencies	1	0	1	1	0		1. Yes	2	2. Poor	1. Yes	1. Yes	1. Public health facility 3. Self-treatment	1	0	1	0	6	4. Dissatisfied	2. Low	1250000	1. Self 2. Relative 3. Borrowed	1	1	1	0
116	1. Male	1. Male	1. Rural	2. Married	3. Secondary	3. Moslem		1. Farmer		40000	3. Bicycle 4. Radio	0	0	1	1	0	0	0	0	0	2	5	1. Yes	1. Health 3. School fees 4. Emergencies	1	0	1	1	0		1. Yes	1	2. Poor	1. Yes	1. Yes	1. Public health facility	1	0	0	0	6	4. Dissatisfied	2. Low	800000	1. Self 2. Relative 3. Borrowed	1	1	1	0
117	2. Female	1. Male	1. Rural	2. Married	2. Primary	3. Moslem		1. Farmer		55000	3. Bicycle 4. Radio 7.Piece of land 8.Owns a house	0	0	1	1	0	0	1	1	0	2	5	1. Yes	1. Health 3. School fees 4. Emergencies	1	0	1	1	0		1. Yes	1	1. Very Poor	1. Yes	1. Yes	1. Public health facility 2. Private health facility 3. Self-treatment	1	1	1	0	7	4. Dissatisfied	2. Low	350000	1. Self 2. Relative 3. Borrowed	1	1	1	0
118	2. Female	1. Male	1. Rural	2. Married	3. Secondary	4. Seventh Day Adventist (SDA)		1. Farmer		65000	3. Bicycle 4. Radio 6. Mobile phone	0	0	1	1	0	1	0	0	0	3	7	1. Yes	3. School fees 4. Emergencies	0	0	1	1	0		1. Yes	1	2. Poor	1. Yes	1. Yes	1. Public health facility 2. Private health facility 3. Self-treatment	1	1	1	0	7	4. Dissatisfied	2. Low	450000	1. Self 2. Relative 3. Borrowed	1	1	1	0
119	2. Female	1. Male	1. Rural	2. Married	2. Primary	5. Born again		1. Farmer		45000	3. Bicycle 4. Radio 6. Mobile phone	0	0	1	1	0	1	0	0	0	3	6	1. Yes	1. Health 3. School fees 4. Emergencies	1	0	1	1	0		1. Yes	1	2. Poor	1. Yes	1. Yes	2. Private health facility 3. Self-treatment	0	1	1	0	7	4. Dissatisfied	1. Very low	250000	1. Self 2. Relative 3. Borrowed	1	1	1	0
120	1. Male	1. Male	1. Rural	2. Married	3. Secondary	3. Moslem		1. Farmer		250000	3. Bicycle 4. Radio 6. Mobile phone 8.Owns a house	0	0	1	1	0	1	0	1	0	7	7	2. No								2. No		2. Poor	1. Yes	1. Yes	2. Private health facility	0	1	0	0	1	3. Neutral	2. Low	40000	1. Self	1	0	0	0
121	1. Male	1. Male	1. Rural	2. Married	2. Primary	3. Moslem		1. Farmer		150000	3. Bicycle 4. Radio 6. Mobile phone 9. Animals	0	0	1	1	0	1	0	0	1	6	4	1. Yes	1. Health 4. Emergencies	1	0	0	1	0		2. No		3. Good	2. No							1	2. Satisfied	4. Good	5000	1. Self	1	0	0	0
122	1. Male	1. Male	1. Rural	2. Married	2. Primary	1. Catholic		1. Farmer		300000	3. Bicycle 4. Radio 6. Mobile phone 8.Owns a house 9. Animals	0	0	1	1	0	1	0	1	1	7	8	2. No								2. No		3. Good	2. No							1	2. Satisfied	4. Good	3500	1. Self	1	0	0	0
123	2. Female	1. Male	1. Rural	1. Single	2. Primary	2. Protestant		1. Farmer		23000	4. Radio 6. Mobile phone 9. Animals	0	0	0	1	0	1	0	0	1	4	0	2. No								2. No		3. Good	2. No							1	2. Satisfied	4. Good	3000	1. Self 2. Relative	1	1	0	0
124	2. Female	1. Male	1. Rural	2. Married	2. Primary	4. Seventh Day Adventist (SDA)		1. Farmer		35000	4. Radio 7.Piece of land 8.Owns a house 9. Animals	0	0	0	1	0	0	1	1	1	7	12	2. No								1. Yes	2	2. Poor	1. Yes	1. Yes	1. Public health facility	1	0	0	0	2	4. Dissatisfied	1. Very low	60000	1. Self 2. Relative	1	1	0	0
125	1. Male	1. Male	1. Rural	3. Separated	2. Primary	1. Catholic		1. Farmer		35000	3. Bicycle 4. Radio 6. Mobile phone 7.Piece of land 9. Animals	0	0	1	1	0	1	1	0	1	3	6	2. No								2. No		3. Good	2. No							2	4. Dissatisfied	4. Good	2000	1. Self	1	0	0	0
126	1. Male	1. Male	1. Rural	2. Married	2. Primary	1. Catholic		1. Farmer		70000	8.Owns a house 9. Animals	0	0	0	0	0	0	0	1	1	5	2	2. No								2. No		3. Good	1. Yes	1. Yes	1. Public health facility	1	0	0	0	1	2. Satisfied	4. Good	1000	1. Self	1	0	0	0
127	1. Male	1. Male	1. Rural	2. Married	2. Primary	2. Protestant		1. Farmer		50000	7.Piece of land 8.Owns a house 9. Animals	0	0	0	0	0	0	1	1	1	6	3	2. No								2. No		3. Good	1. Yes	1. Yes	1. Public health facility 2. Private health facility	1	1	0	0	2	5. Very Dissatisfied	1. Very low	30000	1. Self 2. Relative	1	1	0	0
128	2. Female	2. Female	1. Rural	4. Widowed	3. Secondary	1. Catholic		1. Farmer		67000	4. Radio 7.Piece of land 8.Owns a house 9. Animals	0	0	0	1	0	0	1	1	1	7	15	1. Yes	1. Health 3. School fees 4. Emergencies	1	0	1	1	0		1. Yes	2	2. Poor	1. Yes	1. Yes	1. Public health facility	1	0	0	0	7	2. Satisfied	3. Neutral	20000	1. Self 2. Relative	1	1	0	0
129	2. Female	1. Male	1. Rural	1. Single	3. Secondary	1. Catholic		1. Farmer		80000	4. Radio 7.Piece of land 8.Owns a house	0	0	0	1	0	0	1	1	0	5	0	2. No								2. No		3. Good	1. Yes	1. Yes	2. Private health facility	0	1	0	0	2	3. Neutral	1. Very low	13000	1. Self 2. Relative	1	1	0	0
130	1. Male	1. Male	1. Rural	2. Married	4. Tertiary	3. Moslem		1. Farmer		120000	4. Radio 6. Mobile phone 8.Owns a house 9. Animals	0	0	0	1	0	1	0	1	1	4	2	2. No								1. Yes	1	3. Good	1. Yes	1. Yes	2. Private health facility 3. Self-treatment	0	1	1	0	3	3. Neutral	3. Neutral	62000	1. Self	1	0	0	0
131	1. Male	1. Male	1. Rural	4. Widowed	1. None	1. Catholic		1. Farmer		20000	7.Piece of land 8.Owns a house 9. Animals	0	0	0	0	0	0	1	1	1	10	6	2. No								1. Yes	2	2. Poor	1. Yes	1. Yes	1. Public health facility 2. Private health facility	1	1	0	0	3	4. Dissatisfied	3. Neutral	65000	2. Relative 3. Borrowed	0	1	1	0
132	1. Male	1. Male	1. Rural	2. Married	2. Primary	3. Moslem		1. Farmer		100000	4. Radio 6. Mobile phone 7.Piece of land 8.Owns a house 9. Animals	0	0	0	1	0	1	1	1	1	10	22	2. No								2. No		3. Good	1. Yes	1. Yes	1. Public health facility 2. Private health facility	1	1	0	0	1	5. Very Dissatisfied	1. Very low	67000	1. Self 4. Government	1	0	0	1
133	2. Female	2. Female	1. Rural	2. Married	4. Tertiary	3. Moslem		1. Farmer		250000	2. Motor cycle 3. Bicycle 5. Television 6. Mobile phone 7.Piece of land 8.Owns a house 9. Animals	0	1	1	0	1	1	1	1	1	5	5	1. Yes	4. Emergencies	0	0	0	1	0		2. No		3. Good	2. No							1	5. Very Dissatisfied	1. Very low	50000	1. Self	1	0	0	0
134	2. Female	2. Female	1. Rural	2. Married	3. Secondary	3. Moslem		1. Farmer		150000	2. Motor cycle 3. Bicycle 4. Radio 6. Mobile phone 7.Piece of land 8.Owns a house 9. Animals	0	1	1	1	0	1	1	1	1	15	15	2. No								2. No		3. Good	1. Yes	1. Yes	2. Private health facility	0	1	0	0	1	4. Dissatisfied	2. Low	500000	1. Self 2. Relative 3. Borrowed	1	1	1	0
135	1. Male	1. Male	1. Rural	2. Married	4. Tertiary	3. Moslem		1. Farmer		80000	2. Motor cycle 4. Radio 5. Television 6. Mobile phone 7.Piece of land 8.Owns a house 9. Animals	0	1	0	1	1	1	1	1	1	2	5	2. No								1. Yes	1	3. Good	1. Yes	1. Yes	1. Public health facility	1	0	0	0	1	2. Satisfied	2. Low	2000	1. Self	1	0	0	0
136	1. Male	1. Male	1. Rural	2. Married	2. Primary	2. Protestant		1. Farmer		70000	3. Bicycle 4. Radio 6. Mobile phone 7.Piece of land 8.Owns a house	0	0	1	1	0	1	1	1	0	6	9	2. No								1. Yes	2	3. Good	1. Yes	1. Yes	1. Public health facility	1	0	0	0	1	4. Dissatisfied	3. Neutral	5000	1. Self	1	0	0	0
137	2. Female	2. Female	1. Rural	2. Married	3. Secondary	1. Catholic		1. Farmer		10000	4. Radio 5. Television 6. Mobile phone 7.Piece of land 8.Owns a house	0	0	0	1	1	1	1	1	0	5	6	2. No								2. No		3. Good	2. No							1	2. Satisfied	3. Neutral	60000	1. Self 3. Borrowed	1	0	1	0
138	1. Male	1. Male	1. Rural	2. Married	2. Primary	5. Born again		1. Farmer		80000	3. Bicycle 4. Radio 6. Mobile phone 7.Piece of land 8.Owns a house 9. Animals	0	0	1	1	0	1	1	1	1	3	6	2. No								1. Yes	3	3. Good	1. Yes	1. Yes	2. Private health facility	0	1	0	0	20000	3. Neutral	2. Low	30000	2. Relative	0	1	0	0
139	2. Female	2. Female	1. Rural	2. Married	3. Secondary	3. Moslem		1. Farmer		50000	4. Radio 5. Television 6. Mobile phone 7.Piece of land	0	0	0	1	1	1	1	0	0	4	8	2. No								1. Yes	2	3. Good	1. Yes	1. Yes	1. Public health facility	1	0	0	0	3	4. Dissatisfied	2. Low	15000	1. Self	1	0	0	0
140	1. Male	1. Male	1. Rural	2. Married	2. Primary	1. Catholic		1. Farmer		150000	2. Motor cycle 4. Radio 6. Mobile phone 7.Piece of land 8.Owns a house 9. Animals	0	1	0	1	0	1	1	1	1	8	10	2. No								2. No		3. Good	1. Yes	1. Yes	1. Public health facility	1	0	0	0	3	3. Neutral	3. Neutral	60000	1. Self	1	0	0	0
141	1. Male	1. Male	1. Rural	2. Married	4. Tertiary	1. Catholic		1. Farmer		90000	3. Bicycle 6. Mobile phone 7.Piece of land 8.Owns a house 9. Animals	0	0	1	0	0	1	1	1	1	4	7	2. No								1. Yes	1	3. Good	1. Yes	1. Yes	1. Public health facility	1	0	0	0	3	2. Satisfied	2. Low	20000	1. Self 2. Relative	1	1	0	0
142	1. Male	1. Male	1. Rural	2. Married	2. Primary	2. Protestant		1. Farmer		150000	3. Bicycle 4. Radio 6. Mobile phone 7.Piece of land 8.Owns a house 9. Animals	0	0	1	1	0	1	1	1	1	3	8	2. No								1. Yes	1	3. Good	1. Yes	1. Yes	1. Public health facility 2. Private health facility	1	1	0	0	3	4. Dissatisfied	3. Neutral	60000	1. Self 2. Relative	1	1	0	0
143	1. Male	1. Male	1. Rural	2. Married	2. Primary	2. Protestant		1. Farmer		100000	3. Bicycle 4. Radio 6. Mobile phone 7.Piece of land	0	0	1	1	0	1	1	0	0	3	5	2. No								2. No		3. Good	1. Yes	1. Yes	1. Public health facility	1	0	0	0	3	2. Satisfied	2. Low	30000	1. Self	1	0	0	0
144	1. Male	1. Male	1. Rural	2. Married	2. Primary	2. Protestant		1. Farmer		95000	3. Bicycle 4. Radio 5. Television 6. Mobile phone 7.Piece of land 8.Owns a house 9. Animals	0	0	1	1	1	1	1	1	1	3	6	1. Yes	3. School fees 4. Emergencies	0	0	1	1	0		1. Yes	2	3. Good	1. Yes	1. Yes	1. Public health facility 3. Self-treatment	1	0	1	0	2	3. Neutral	3. Neutral	480000	1. Self 3. Borrowed	1	0	1	0
145	2. Female	1. Male	1. Rural	3. Separated	3. Secondary	1. Catholic		1. Farmer		220000	2. Motor cycle 3. Bicycle 4. Radio 5. Television 6. Mobile phone 7.Piece of land 8.Owns a house 9. Animals	0	1	1	1	1	1	1	1	1	4	5	1. Yes	1. Health 3. School fees 4. Emergencies	1	0	1	1	0		2. No		4. Very good	1. Yes	1. Yes	1. Public health facility 2. Private health facility	1	1	0	0	2	5. Very Dissatisfied	1. Very low	0	5. Others (specify)	0	0	0	0
146	1. Male	1. Male	1. Rural	2. Married	2. Primary	3. Moslem		1. Farmer		60000	3. Bicycle 4. Radio 7.Piece of land 8.Owns a house 9. Animals	0	0	1	1	0	0	1	1	1	2	8	1. Yes	2. Clothes/home utensils 4. Emergencies	0	1	0	1	0		2. No		2. Poor	1. Yes	1. Yes	1. Public health facility 3. Self-treatment	1	0	1	0	2	2. Satisfied	4. Good	0	5. Others (specify)	0	0	0	0
147	1. Male	1. Male	1. Rural	2. Married	4. Tertiary	2. Protestant		1. Farmer		280000	2. Motor cycle 3. Bicycle 4. Radio 6. Mobile phone 7.Piece of land 8.Owns a house 9. Animals	0	1	1	1	0	1	1	1	1	2	3	2. No								1. Yes	1	3. Good	1. Yes	1. Yes	1. Public health facility 3. Self-treatment	1	0	1	0	1	4. Dissatisfied	2. Low	0	5. Others (specify)	0	0	0	0
148	2. Female	1. Male	1. Rural	2. Married	3. Secondary	1. Catholic		1. Farmer		95000	3. Bicycle 4. Radio 7.Piece of land 8.Owns a house 9. Animals	0	0	1	1	0	0	1	1	1	5	7	1. Yes	1. Health 2. Clothes/home utensils 3. School fees 4. Emergencies	1	1	1	1	0		2. No		3. Good	1. Yes	1. Yes	1. Public health facility 3. Self-treatment	1	0	1	0	1	2. Satisfied	4. Good	0	5. Others (specify)	0	0	0	0
149	1. Male	1. Male	1. Rural	2. Married	3. Secondary	5. Born again		1. Farmer		380000	2. Motor cycle 3. Bicycle 4. Radio 6. Mobile phone 7.Piece of land 8.Owns a house 9. Animals	0	1	1	1	0	1	1	1	1	2	4	1. Yes	2. Clothes/home utensils 3. School fees 4. Emergencies	0	1	1	1	0		1. Yes	1	4. Very good	1. Yes	1. Yes	1. Public health facility 2. Private health facility	1	1	0	0	1	3. Neutral	3. Neutral	0	5. Others (specify)	0	0	0	0
150	1. Male	1. Male	1. Rural	2. Married	4. Tertiary	2. Protestant		1. Farmer		240000	3. Bicycle 4. Radio 5. Television 6. Mobile phone 7.Piece of land	0	0	1	1	1	1	1	0	0	2	5	1. Yes	1. Health 2. Clothes/home utensils 4. Emergencies	1	1	0	1	0		2. No		2. Poor	1. Yes	1. Yes	1. Public health facility 3. Self-treatment	1	0	1	0	1	4. Dissatisfied	2. Low	0	5. Others (specify)	0	0	0	0
151	1. Male	1. Male	1. Rural	2. Married	3. Secondary	2. Protestant		1. Farmer		260000	2. Motor cycle 3. Bicycle 4. Radio 6. Mobile phone 7.Piece of land 8.Owns a house 9. Animals	0	1	1	1	0	1	1	1	1	3	7	1. Yes	1. Health 2. Clothes/home utensils 3. School fees 4. Emergencies	1	1	1	1	0		2. No		3. Good	1. Yes	1. Yes	1. Public health facility 2. Private health facility	1	1	0	0	2	4. Dissatisfied	2. Low	0	5. Others (specify)	0	0	0	0
152	1. Male	1. Male	1. Rural	2. Married	2. Primary	4. Seventh Day Adventist (SDA)		1. Farmer		250000	2. Motor cycle 3. Bicycle 4. Radio 6. Mobile phone 7.Piece of land 8.Owns a house 9. Animals	0	1	1	1	0	1	1	1	1	3	7	2. No								2. No		2. Poor	1. Yes	1. Yes	1. Public health facility 2. Private health facility 3. Self-treatment	1	1	1	0	1	4. Dissatisfied	2. Low	0	5. Others (specify)	0	0	0	0
153	2. Female	1. Male	1. Rural	2. Married	2. Primary	3. Moslem		1. Farmer		300000	2. Motor cycle 3. Bicycle 4. Radio 5. Television 6. Mobile phone 7.Piece of land 8.Owns a house 9. Animals	0	1	1	1	1	1	1	1	1	5	10	1. Yes	1. Health 2. Clothes/home utensils 3. School fees 4. Emergencies	1	1	1	1	0		2. No		2. Poor	1. Yes	1. Yes	1. Public health facility 3. Self-treatment	1	0	1	0	1	4. Dissatisfied	2. Low	0	5. Others (specify)	0	0	0	0
154	1. Male	1. Male	1. Rural	2. Married	3. Secondary	3. Moslem		1. Farmer		180000	3. Bicycle 4. Radio 6. Mobile phone 7.Piece of land 8.Owns a house 9. Animals	0	0	1	1	0	1	1	1	1	6	11	1. Yes	1. Health 2. Clothes/home utensils 3. School fees 4. Emergencies	1	1	1	1	0		1. Yes	1	2. Poor	1. Yes	1. Yes	1. Public health facility 2. Private health facility 3. Self-treatment	1	1	1	0	1	4. Dissatisfied	2. Low	750000	1. Self 2. Relative 3. Borrowed	1	1	1	0
155	2. Female	1. Male	1. Rural	2. Married	2. Primary	5. Born again		1. Farmer		70000	4. Radio 6. Mobile phone 7.Piece of land 8.Owns a house 9. Animals	0	0	0	1	0	1	1	1	1	4	6	1. Yes	1. Health 2. Clothes/home utensils 3. School fees 4. Emergencies	1	1	1	1	0		2. No		3. Good	1. Yes	1. Yes	1. Public health facility 2. Private health facility 3. Self-treatment	1	1	1	0	1	4. Dissatisfied	2. Low	0	5. Others (specify)	0	0	0	0
156	1. Male	1. Male	1. Rural	2. Married	3. Secondary	2. Protestant		1. Farmer		330000	3. Bicycle 4. Radio 5. Television 6. Mobile phone 7.Piece of land 8.Owns a house 9. Animals	0	0	1	1	1	1	1	1	1	4	10	1. Yes	1. Health 2. Clothes/home utensils 3. School fees 4. Emergencies	1	1	1	1	0		1. Yes	1	3. Good	1. Yes	1. Yes	1. Public health facility 2. Private health facility 3. Self-treatment	1	1	1	0	1	4. Dissatisfied	2. Low	0	1. Self 2. Relative 3. Borrowed	1	1	1	0
157	2. Female	2. Female	1. Rural	3. Separated	2. Primary	5. Born again		1. Farmer		45000	3. Bicycle 4. Radio 6. Mobile phone 7.Piece of land 8.Owns a house 9. Animals	0	0	1	1	0	1	1	1	1	3	5	1. Yes	1. Health 2. Clothes/home utensils 3. School fees 4. Emergencies	1	1	1	1	0		1. Yes	1	2. Poor	1. Yes	1. Yes	1. Public health facility 2. Private health facility 3. Self-treatment	1	1	1	0	2	4. Dissatisfied	2. Low	300000	1. Self 2. Relative 3. Borrowed	1	1	1	0
158	2. Female	1. Male	1. Rural	2. Married	2. Primary	3. Moslem		1. Farmer		100000	2. Motor cycle 4. Radio 5. Television 6. Mobile phone 8.Owns a house 9. Animals	0	1	0	1	1	1	0	1	1	5	7	1. Yes	3. School fees 4. Emergencies	0	0	1	1	0		2. No		3. Good	1. Yes	1. Yes	1. Public health facility	1	0	0	0	2	3. Neutral	2. Low	8000	1. Self	1	0	0	0
159	1. Male	2. Female	1. Rural	2. Married	2. Primary	3. Moslem		1. Farmer		150000	2. Motor cycle 8.Owns a house	0	1	0	0	0	0	0	1	0	7	3	1. Yes	2. Clothes/home utensils 4. Emergencies	0	1	0	1	0		1. Yes	1	2. Poor	1. Yes	1. Yes	1. Public health facility	1	0	0	0	2	3. Neutral	5. Very good	1000	1. Self	1	0	0	0
160	1. Male	1. Male	1. Rural	2. Married	3. Secondary	1. Catholic		1. Farmer		150000	4. Radio 6. Mobile phone 7.Piece of land 8.Owns a house	0	0	0	1	0	1	1	1	0	5	2	1. Yes	3. School fees 4. Emergencies	0	0	1	1	0		2. No		3. Good	1. Yes	1. Yes	1. Public health facility	1	0	0	0	2	2. Satisfied	4. Good	12000	1. Self	1	0	0	0
161	2. Female	1. Male	1. Rural	2. Married	2. Primary	2. Protestant		1. Farmer		120000	4. Radio 6. Mobile phone 7.Piece of land 8.Owns a house	0	0	0	1	0	1	1	1	0	6	0	1. Yes	1. Health 3. School fees 4. Emergencies	1	0	1	1	0		1. Yes	1	3. Good	1. Yes	1. Yes	1. Public health facility	1	0	0	0	2	2. Satisfied	3. Neutral	15000	1. Self	1	0	0	0
162	1. Male	1. Male	2. Urban	2. Married	3. Secondary	2. Protestant		1. Farmer		50000	6. Mobile phone	0	0	0	0	0	1	0	0	0	4	3	2. No								2. No		2. Poor	1. Yes	1. Yes	1. Public health facility	1	0	0	0	2	4. Dissatisfied	2. Low	5500	1. Self 2. Relative	1	1	0	0
163	1. Male	1. Male	1. Rural	2. Married	2. Primary	2. Protestant		1. Farmer		100000	3. Bicycle 4. Radio 6. Mobile phone 7.Piece of land 8.Owns a house 9. Animals	0	0	1	1	0	1	1	1	1	5	0	2. No								1. Yes	1	3. Good	2. No							0	1. Very Satisfied	3. Neutral	00	1. Self	1	0	0	0
164	1. Male	1. Male	1. Rural	2. Married	2. Primary	2. Protestant		1. Farmer		200000	3. Bicycle 4. Radio 6. Mobile phone 7.Piece of land 8.Owns a house 9. Animals	0	0	1	1	0	1	1	1	1	4	2	2. No								2. No		3. Good	2. No							0	3. Neutral	3. Neutral	00	5. Others (specify)	0	0	0	0
165	1. Male	1. Male	1. Rural	2. Married	2. Primary	1. Catholic		1. Farmer		80000	3. Bicycle 4. Radio 5. Television 9. Animals	0	0	1	1	1	0	0	0	1	4	6	2. No								2. No		3. Good	1. Yes	1. Yes	1. Public health facility	1	0	0	0	3	4. Dissatisfied	2. Low	10000	1. Self 3. Borrowed	1	0	1	0
166	1. Male	1. Male	1. Rural	2. Married	3. Secondary	2. Protestant		1. Farmer		300000	2. Motor cycle 3. Bicycle 4. Radio 6. Mobile phone 7.Piece of land 8.Owns a house	0	1	1	1	0	1	1	1	0	9	5	1. Yes	1. Health 3. School fees 4. Emergencies	1	0	1	1	0		2. No		3. Good	1. Yes	1. Yes	1. Public health facility 2. Private health facility	1	1	0	0	3	2. Satisfied	3. Neutral	40000	1. Self	1	0	0	0
167	2. Female	1. Male	1. Rural	2. Married	3. Secondary	2. Protestant		1. Farmer		100000	3. Bicycle 4. Radio 5. Television 6. Mobile phone 7.Piece of land 8.Owns a house	0	0	1	1	1	1	1	1	0	4	2	1. Yes	4. Emergencies	0	0	0	1	0		2. No		3. Good	1. Yes	1. Yes	2. Private health facility	0	1	0	0	5	3. Neutral	3. Neutral	23000	1. Self 2. Relative	1	1	0	0
168	1. Male	1. Male	1. Rural	2. Married	2. Primary	1. Catholic		1. Farmer		240000	3. Bicycle 4. Radio 6. Mobile phone 7.Piece of land 8.Owns a house	0	0	1	1	0	1	1	1	0	5	1	1. Yes	2. Clothes/home utensils 3. School fees 4. Emergencies	0	1	1	1	0		2. No		3. Good	1. Yes	1. Yes	1. Public health facility 2. Private health facility	1	1	0	0	4	2. Satisfied	2. Low	28000	1. Self	1	0	0	0
169	2. Female	1. Male	2. Urban	2. Married	3. Secondary	1. Catholic		1. Farmer		20000	4. Radio	0	0	0	1	0	0	0	0	0	3	2	1. Yes	2. Clothes/home utensils 4. Emergencies	0	1	0	1	0		2. No		3. Good	1. Yes	1. Yes	1. Public health facility 2. Private health facility	1	1	0	0	2	3. Neutral	3. Neutral	10000	1. Self	1	0	0	0
170	1. Male	2. Female	1. Rural	2. Married	4. Tertiary	5. Born again		1. Farmer		160000	4. Radio 6. Mobile phone 7.Piece of land 8.Owns a house 9. Animals	0	0	0	1	0	1	1	1	1	6	0	2. No								2. No		3. Good	1. Yes	1. Yes	1. Public health facility 2. Private health facility	1	1	0	0	3	3. Neutral	3. Neutral	11000	1. Self	1	0	0	0
171	1. Male	1. Male	1. Rural	2. Married	3. Secondary	2. Protestant		1. Farmer		150000	3. Bicycle 6. Mobile phone 7.Piece of land 8.Owns a house 9. Animals	0	0	1	0	0	1	1	1	1	10	2	1. Yes	2. Clothes/home utensils 3. School fees 4. Emergencies	0	1	1	1	0		2. No		3. Good	1. Yes	1. Yes	1. Public health facility 2. Private health facility	1	1	0	0	3	3. Neutral	3. Neutral	20000	1. Self	1	0	0	0
172	1. Male	1. Male	1. Rural	2. Married	3. Secondary	2. Protestant		1. Farmer		600000	1. Car… 2. Motor cycle 3. Bicycle 4. Radio 5. Television 6. Mobile phone 7.Piece of land 8.Owns a house 9. Animals	1	1	1	1	1	1	1	1	1	10	10	2. No								1. Yes	1	4. Very good	1. Yes	1. Yes	1. Public health facility 2. Private health facility	1	1	0	0	3	3. Neutral	3. Neutral	45000	1. Self 2. Relative	1	1	0	0
173	1. Male	1. Male	1. Rural	2. Married	3. Secondary	2. Protestant		1. Farmer		50000	4. Radio 6. Mobile phone 7.Piece of land 8.Owns a house	0	0	0	1	0	1	1	1	0	4	2	1. Yes	2. Clothes/home utensils 3. School fees 4. Emergencies	0	1	1	1	0		2. No		3. Good	2. No							3	2. Satisfied	3. Neutral	00	5. Others (specify)	0	0	0	0
174	1. Male	1. Male	1. Rural	2. Married	3. Secondary	2. Protestant		1. Farmer		100000	3. Bicycle 4. Radio 6. Mobile phone 7.Piece of land	0	0	1	1	0	1	1	0	0	9	2	2. No								2. No		3. Good	1. Yes	1. Yes	2. Private health facility 3. Self-treatment 4. Other (traditional healer/herbalist)	0	1	1	1	3	3. Neutral	2. Low	15000	1. Self	1	0	0	0
175	1. Male	1. Male	1. Rural	2. Married	3. Secondary	2. Protestant		1. Farmer		60000	3. Bicycle 4. Radio 6. Mobile phone 7.Piece of land 8.Owns a house	0	0	1	1	0	1	1	1	0	5	3	1. Yes	3. School fees 4. Emergencies	0	0	1	1	0		2. No		3. Good	1. Yes	1. Yes	2. Private health facility 3. Self-treatment 4. Other (traditional healer/herbalist)	0	1	1	1	5	3. Neutral	3. Neutral	15000	1. Self	1	0	0	0
176	1. Male	1. Male	1. Rural	1. Single	3. Secondary	1. Catholic		1. Farmer		300000	2. Motor cycle 4. Radio 6. Mobile phone 7.Piece of land 8.Owns a house	0	1	0	1	0	1	1	1	0	2	1	2. No								2. No		3. Good	1. Yes	1. Yes	2. Private health facility	0	1	0	0	4	4. Dissatisfied	2. Low	6000	1. Self	1	0	0	0
177	2. Female	2. Female	1. Rural	4. Widowed	1. None	3. Moslem		1. Farmer		7000	6. Mobile phone 7.Piece of land 8.Owns a house	0	0	0	0	0	1	1	1	0	3	3	2. No								2. No		2. Poor	1. Yes	1. Yes	2. Private health facility	0	1	0	0	5	5. Very Dissatisfied	1. Very low	150000	1. Self 2. Relative	1	1	0	0
178	1. Male	1. Male	1. Rural	1. Single	1. None	2. Protestant		1. Farmer		200000	4. Radio 7.Piece of land	0	0	0	1	0	0	1	0	0	1	0	2. No								2. No		2. Poor	1. Yes	1. Yes	3. Self-treatment 4. Other (traditional healer/herbalist)	0	0	1	1	4	4. Dissatisfied	2. Low	00	1. Self	1	0	0	0
179	1. Male	1. Male	1. Rural	2. Married	2. Primary	3. Moslem		1. Farmer		200000	2. Motor cycle 3. Bicycle 6. Mobile phone 8.Owns a house 9. Animals	0	1	1	0	0	1	0	1	1	6	8	2. No								2. No		1. Very Poor	2. No							5	3. Neutral	2. Low	38000	1. Self	1	0	0	0
180	2. Female	1. Male	1. Rural	2. Married	2. Primary	3. Moslem		1. Farmer		120000	3. Bicycle 7.Piece of land 8.Owns a house 9. Animals	0	0	1	0	0	0	1	1	1	4	7	2. No								1. Yes	1	3. Good	1. Yes	1. Yes	2. Private health facility	0	1	0	0	5	3. Neutral	2. Low	28000	1. Self	1	0	0	0
181	1. Male	1. Male	1. Rural	2. Married	2. Primary	5. Born again		1. Farmer		120000	3. Bicycle 4. Radio 6. Mobile phone 9. Animals	0	0	1	1	0	1	0	0	1	2	1	2. No								2. No		3. Good	1. Yes	1. Yes	1. Public health facility	1	0	0	0	2	3. Neutral	2. Low	150000	1. Self	1	0	0	0
182	1. Male	1. Male	1. Rural	2. Married	3. Secondary	1. Catholic		1. Farmer		250000	4. Radio 6. Mobile phone 7.Piece of land	0	0	0	1	0	1	1	0	0	5	3	2. No								2. No		3. Good	1. Yes	1. Yes	1. Public health facility	1	0	0	0	3	4. Dissatisfied	2. Low	3000	1. Self	1	0	0	0
183	1. Male	1. Male	1. Rural	4. Widowed	1. None	1. Catholic		1. Farmer		70000	2. Motor cycle 4. Radio 6. Mobile phone 7.Piece of land 8.Owns a house 9. Animals	0	1	0	1	0	1	1	1	1	5	4	2. No								1. Yes	1	2. Poor	1. Yes	1. Yes	1. Public health facility	1	0	0	0	3	3. Neutral	2. Low	10000	1. Self	1	0	0	0
184	1. Male	1. Male	1. Rural	2. Married	2. Primary	3. Moslem		1. Farmer		300000	4. Radio 6. Mobile phone 7.Piece of land 8.Owns a house 9. Animals	0	0	0	1	0	1	1	1	1	4	3	2. No								2. No		3. Good	1. Yes	1. Yes	1. Public health facility	1	0	0	0	2	3. Neutral	2. Low	18000	2. Relative	0	1	0	0
185	1. Male	1. Male	1. Rural	2. Married	3. Secondary	2. Protestant		1. Farmer		150000	2. Motor cycle 3. Bicycle 4. Radio 5. Television 6. Mobile phone 7.Piece of land 8.Owns a house 9. Animals	0	1	1	1	1	1	1	1	1	7	10	1. Yes	4. Emergencies	0	0	0	1	0		2. No		3. Good	1. Yes	1. Yes	1. Public health facility	1	0	0	0	5	2. Satisfied	2. Low	70000	1. Self	1	0	0	0
186	1. Male	1. Male	1. Rural	2. Married	2. Primary	3. Moslem		1. Farmer		50000	3. Bicycle 4. Radio 6. Mobile phone	0	0	1	1	0	1	0	0	0	4	1	2. No								2. No		3. Good	2. No							2	3. Neutral	2. Low	0	5. Others (specify)	0	0	0	0
187	1. Male	1. Male	1. Rural	2. Married	3. Secondary	2. Protestant		1. Farmer		90000	3. Bicycle 4. Radio 6. Mobile phone	0	0	1	1	0	1	0	0	0	5	2	1. Yes	2. Clothes/home utensils 3. School fees 4. Emergencies	0	1	1	1	0		2. No		3. Good	1. Yes	1. Yes	1. Public health facility 2. Private health facility	1	1	0	0	3	3. Neutral	3. Neutral	25000	1. Self 2. Relative	1	1	0	0
188	2. Female	1. Male	1. Rural	2. Married	2. Primary	3. Moslem		1. Farmer		40000	7.Piece of land 8.Owns a house	0	0	0	0	0	0	1	1	0	4	5	1. Yes	4. Emergencies	0	0	0	1	0		2. No		2. Poor	1. Yes	1. Yes	2. Private health facility	0	1	0	0	4	3. Neutral	2. Low	10000	2. Relative	0	1	0	0
189	2. Female	2. Female	1. Rural	4. Widowed	1. None	1. Catholic		1. Farmer		35000	3. Bicycle 4. Radio 6. Mobile phone 7.Piece of land 8.Owns a house 9. Animals	0	0	1	1	0	1	1	1	1	5	7	2. No								2. No		2. Poor	1. Yes	1. Yes	1. Public health facility	1	0	0	0	2	3. Neutral	1. Very low	5800	1. Self	1	0	0	0
190	2. Female	1. Male	1. Rural	2. Married	2. Primary	5. Born again		1. Farmer		90000	3. Bicycle 4. Radio 6. Mobile phone 7.Piece of land 8.Owns a house 9. Animals	0	0	1	1	0	1	1	1	1	4	3	2. No								2. No		1. Very Poor	1. Yes	1. Yes	2. Private health facility	0	1	0	0	5	4. Dissatisfied	2. Low	4000	3. Borrowed	0	0	1	0
191	1. Male	1. Male	1. Rural	2. Married	3. Secondary	3. Moslem		1. Farmer		650000	2. Motor cycle 3. Bicycle 4. Radio 5. Television 6. Mobile phone 7.Piece of land 8.Owns a house 9. Animals	0	1	1	1	1	1	1	1	1	4	12	1. Yes	1. Health 3. School fees 4. Emergencies	1	0	1	1	0		1. Yes	1	2. Poor	1. Yes	1. Yes	1. Public health facility 2. Private health facility 3. Self-treatment	1	1	1	0	2	4. Dissatisfied	2. Low	350000	1. Self 2. Relative 3. Borrowed	1	1	1	0
192	2. Female	1. Male	1. Rural	2. Married	3. Secondary	2. Protestant		1. Farmer		140000	3. Bicycle 4. Radio 5. Television 6. Mobile phone 7.Piece of land 8.Owns a house 9. Animals	0	0	1	1	1	1	1	1	1	2	6	1. Yes	1. Health 3. School fees 4. Emergencies	1	0	1	1	0		2. No		3. Good	1. Yes	1. Yes	1. Public health facility 2. Private health facility 3. Self-treatment	1	1	1	0	2	3. Neutral	3. Neutral	0	5. Others (specify)	0	0	0	0
193	2. Female	2. Female	1. Rural	3. Separated	3. Secondary	4. Seventh Day Adventist (SDA)		1. Farmer		120000	3. Bicycle 4. Radio 6. Mobile phone 7.Piece of land	0	0	1	1	0	1	1	0	0	2	3	1. Yes	1. Health 3. School fees 4. Emergencies	1	0	1	1	0		2. No		2. Poor	1. Yes	1. Yes	1. Public health facility 2. Private health facility	1	1	0	0	2	2. Satisfied	4. Good	0	5. Others (specify)	0	0	0	0
194	1. Male	1. Male	1. Rural	3. Separated	4. Tertiary	2. Protestant		1. Farmer		180000	2. Motor cycle 3. Bicycle 4. Radio 5. Television 6. Mobile phone 7.Piece of land 8.Owns a house 9. Animals	0	1	1	1	1	1	1	1	1	2	5	1. Yes	1. Health 2. Clothes/home utensils 3. School fees 4. Emergencies	1	1	1	1	0		2. No		3. Good	1. Yes	1. Yes	1. Public health facility 2. Private health facility	1	1	0	0	2	4. Dissatisfied	2. Low	0	5. Others (specify)	0	0	0	0
195	2. Female	1. Male	1. Rural	2. Married	3. Secondary	2. Protestant		1. Farmer		250000	3. Bicycle 4. Radio 5. Television 6. Mobile phone 7.Piece of land 8.Owns a house 9. Animals	0	0	1	1	1	1	1	1	1	5	7	1. Yes	1. Health 2. Clothes/home utensils 3. School fees 4. Emergencies	1	1	1	1	0		2. No		3. Good	1. Yes	1. Yes	1. Public health facility 2. Private health facility 3. Self-treatment	1	1	1	0	2	2. Satisfied	4. Good	0	5. Others (specify)	0	0	0	0
196	1. Male	1. Male	1. Rural	2. Married	3. Secondary	2. Protestant		1. Farmer		350000	3. Bicycle 4. Radio 5. Television 6. Mobile phone 7.Piece of land 8.Owns a house 9. Animals	0	0	1	1	1	1	1	1	1	2	6	1. Yes	1. Health 2. Clothes/home utensils 3. School fees 4. Emergencies	1	1	1	1	0		1. Yes	0	2. Poor	1. Yes	1. Yes	1. Public health facility 2. Private health facility 3. Self-treatment	1	1	1	0	2	3. Neutral	3. Neutral	0	5. Others (specify)	0	0	0	0
197	2. Female	2. Female	1. Rural	1. Single	2. Primary	2. Protestant		1. Farmer		250000	4. Radio 5. Television 6. Mobile phone	0	0	0	1	1	1	0	0	0	2	4	1. Yes	1. Health 2. Clothes/home utensils 3. School fees 4. Emergencies	1	1	1	1	0		2. No		3. Good	1. Yes	1. Yes	1. Public health facility 2. Private health facility	1	1	0	0	2	4. Dissatisfied	2. Low	0	5. Others (specify)	0	0	0	0
198	1. Male	1. Male	1. Rural	2. Married	4. Tertiary	3. Moslem		1. Farmer		120000	3. Bicycle 4. Radio 6. Mobile phone 7.Piece of land	0	0	1	1	0	1	1	0	0	3	5	2. No								1. Yes	1	2. Poor	1. Yes	1. Yes	2. Private health facility 3. Self-treatment	0	1	1	0	1	4. Dissatisfied	2. Low	11000000	1. Self 2. Relative 3. Borrowed	1	1	1	0
199	2. Female	1. Male	1. Rural	1. Single	2. Primary	3. Moslem		1. Farmer		55000	3. Bicycle 4. Radio 6. Mobile phone 7.Piece of land 8.Owns a house 9. Animals	0	0	1	1	0	1	1	1	1	3	6	2. No								2. No		2. Poor	1. Yes	1. Yes	2. Private health facility	0	1	0	0	5	4. Dissatisfied	2. Low	0	5. Others (specify)	0	0	0	0
200	2. Female	1. Male	1. Rural	2. Married	4. Tertiary	3. Moslem		1. Farmer		340000	3. Bicycle 4. Radio 5. Television 6. Mobile phone 7.Piece of land 8.Owns a house	0	0	1	1	1	1	1	1	0	3	7	1. Yes	1. Health 3. School fees 4. Emergencies	1	0	1	1	0		2. No		2. Poor	1. Yes	1. Yes	1. Public health facility 2. Private health facility 3. Self-treatment	1	1	1	0	5	4. Dissatisfied	2. Low	0	5. Others (specify)	0	0	0	0
201	2. Female	1. Male	1. Rural	2. Married	3. Secondary	1. Catholic		1. Farmer		40000	4. Radio 7.Piece of land 8.Owns a house 9. Animals	0	0	0	1	0	0	1	1	1	2	5	1. Yes	1. Health 3. School fees 4. Emergencies	1	0	1	1	0		1. Yes	1	2. Poor	1. Yes	1. Yes	1. Public health facility 2. Private health facility	1	1	0	0	5	4. Dissatisfied	2. Low	0	5. Others (specify)	0	0	0	0
202	2. Female	1. Male	1. Rural	2. Married	2. Primary	2. Protestant		1. Farmer		120000	4. Radio 7.Piece of land 8.Owns a house 9. Animals	0	0	0	1	0	0	1	1	1	4	5	2. No								1. Yes	3	2. Poor	1. Yes	1. Yes	2. Private health facility	0	1	0	0	5	3. Neutral	3. Neutral	4280000	1. Self 2. Relative 3. Borrowed	1	1	1	0
203	2. Female	1. Male	1. Rural	2. Married	3. Secondary	1. Catholic		1. Farmer		30000	6. Mobile phone	0	0	0	0	0	1	0	0	0	6	6	2. No								2. No		3. Good	1. Yes	1. Yes	2. Private health facility 4. Other (traditional healer/herbalist)	0	1	0	1	4	3. Neutral	3. Neutral	2000	1. Self 2. Relative	1	1	0	0
204	2. Female	2. Female	1. Rural	1. Single	3. Secondary	3. Moslem		1. Farmer		100000	3. Bicycle 4. Radio 5. Television 6. Mobile phone 7.Piece of land 8.Owns a house	0	0	1	1	1	1	1	1	0	3	5	1. Yes	3. School fees 4. Emergencies	0	0	1	1	0		2. No		3. Good	2. No							2	3. Neutral	3. Neutral	00	5. Others (specify)	0	0	0	0
205	1. Male	1. Male	1. Rural	2. Married	3. Secondary	2. Protestant		1. Farmer		250000-	4. Radio 6. Mobile phone 8.Owns a house	0	0	0	1	0	1	0	1	0	6	2	1. Yes	2. Clothes/home utensils 3. School fees 4. Emergencies	0	1	1	1	0		2. No		3. Good	1. Yes	1. Yes	2. Private health facility 3. Self-treatment 4. Other (traditional healer/herbalist)	0	1	1	1	3	3. Neutral	3. Neutral	00	1. Self	1	0	0	0
206	1. Male	1. Male	2. Urban	2. Married	2. Primary	3. Moslem		1. Farmer		60000	2. Motor cycle 6. Mobile phone 7.Piece of land 8.Owns a house	0	1	0	0	0	1	1	1	0	15	4	2. No								2. No		3. Good	1. Yes	1. Yes	2. Private health facility	0	1	0	0	1	3. Neutral	1. Very low	6000	1. Self	1	0	0	0
207	2. Female	1. Male	2. Urban	2. Married	3. Secondary	2. Protestant		1. Farmer		150000	4. Radio 5. Television 6. Mobile phone 8.Owns a house	0	0	0	1	1	1	0	1	0	3	4	1. Yes	5. Others (specify)	0	0	0	0	1	For future	1. Yes	2	3. Good	1. Yes	1. Yes	2. Private health facility	0	1	0	0	1	3. Neutral	1. Very low	50000	3. Borrowed	0	0	1	0
208	1. Male	1. Male	1. Rural	2. Married	2. Primary	3. Moslem		1. Farmer		80000	6. Mobile phone 7.Piece of land 8.Owns a house 9. Animals	0	0	0	0	0	1	1	1	1	5	5	2. No								2. No		3. Good	1. Yes	1. Yes	3. Self-treatment	0	0	1	0	5	2. Satisfied	4. Good	30000	1. Self	1	0	0	0
209	2. Female	1. Male	1. Rural	2. Married	3. Secondary	3. Moslem		1. Farmer		100000	6. Mobile phone 8.Owns a house	0	0	0	0	0	1	0	1	0	3	7	2. No								1. Yes	1	3. Good	1. Yes	1. Yes	2. Private health facility	0	1	0	0	4	4. Dissatisfied	2. Low	12000	1. Self	1	0	0	0
210	1. Male	1. Male	1. Rural	2. Married	2. Primary	3. Moslem		1. Farmer		50000	3. Bicycle 6. Mobile phone 7.Piece of land 8.Owns a house 9. Animals	0	0	1	0	0	1	1	1	1	3	10	2. No								1. Yes	2	3. Good	1. Yes	2. No						3	3. Neutral	3. Neutral	100000	1. Self	1	0	0	0
211	2. Female	1. Male	1. Rural	2. Married	3. Secondary	2. Protestant		1. Farmer		150000	6. Mobile phone 7.Piece of land	0	0	0	0	0	1	1	0	0	4	1	2. No								2. No		3. Good	1. Yes	1. Yes	1. Public health facility	1	0	0	0	2	3. Neutral	2. Low	7000	1. Self	1	0	0	0
212	2. Female	1. Male	1. Rural	2. Married	2. Primary	2. Protestant		1. Farmer		35000	7.Piece of land 9. Animals	0	0	0	0	0	0	1	0	1	3	3	2. No								2. No		3. Good	2. No							3	4. Dissatisfied	2. Low	6000	1. Self	1	0	0	0
213	1. Male	1. Male	1. Rural	2. Married	2. Primary	3. Moslem		1. Farmer		150000	2. Motor cycle 3. Bicycle 4. Radio 8.Owns a house	0	1	1	1	0	0	0	1	0	4	3	1. Yes	4. Emergencies	0	0	0	1	0		2. No		3. Good	1. Yes	1. Yes	1. Public health facility 2. Private health facility	1	1	0	0	5	3. Neutral	2. Low	5500	1. Self	1	0	0	0
214	1. Male	1. Male	1. Rural	2. Married	3. Secondary	4. Seventh Day Adventist (SDA)		1. Farmer		70000	3. Bicycle 4. Radio 6. Mobile phone 7.Piece of land 8.Owns a house 9. Animals	0	0	1	1	0	1	1	1	1	4	7	1. Yes	4. Emergencies	0	0	0	1	0		1. Yes	1	3. Good	1. Yes	1. Yes	1. Public health facility 2. Private health facility	1	1	0	0	2	4. Dissatisfied	2. Low	120000	3. Borrowed 4. Government	0	0	1	1
215	2. Female	1. Male	1. Rural	2. Married	2. Primary	2. Protestant		1. Farmer		90000	4. Radio 6. Mobile phone 7.Piece of land 8.Owns a house	0	0	0	1	0	1	1	1	0	8	3	1. Yes	1. Health 3. School fees 4. Emergencies	1	0	1	1	0		1. Yes	2	3. Good	1. Yes	1. Yes	1. Public health facility 2. Private health facility	1	1	0	0	2	3. Neutral	3. Neutral	9000	1. Self	1	0	0	0
216	1. Male	1. Male	1. Rural	2. Married	2. Primary	3. Moslem		1. Farmer		55000	3. Bicycle 4. Radio 6. Mobile phone 7.Piece of land 8.Owns a house 9. Animals	0	0	1	1	0	1	1	1	1	3	3	2. No								2. No		3. Good	1. Yes	1. Yes	2. Private health facility	0	1	0	0	2	3. Neutral	2. Low	30000	1. Self 3. Borrowed	1	0	1	0
217	1. Male	1. Male	1. Rural	2. Married	4. Tertiary	5. Born again		1. Farmer		1500000	1. Car… 2. Motor cycle 5. Television 6. Mobile phone 7.Piece of land 8.Owns a house 9. Animals	1	1	0	0	1	1	1	1	1	3	2	2. No								2. No		4. Very good	2. No							2	5. Very Dissatisfied	2. Low	150000	1. Self	1	0	0	0
218	1. Male	1. Male	1. Rural	3. Separated	4. Tertiary	1. Catholic		1. Farmer		150000	3. Bicycle 4. Radio 6. Mobile phone 7.Piece of land 8.Owns a house 9. Animals	0	0	1	1	0	1	1	1	1	5	6	1. Yes	3. School fees 4. Emergencies	0	0	1	1	0		1. Yes	1	3. Good	1. Yes	1. Yes	2. Private health facility	0	1	0	0	3	2. Satisfied	4. Good	10000	1. Self	1	0	0	0
219	1. Male	1. Male	1. Rural	2. Married	2. Primary	2. Protestant		1. Farmer		200000	4. Radio 6. Mobile phone 7.Piece of land	0	0	0	1	0	1	1	0	0	5	6	1. Yes	1. Health 3. School fees 4. Emergencies	1	0	1	1	0		2. No		3. Good	1. Yes	1. Yes	1. Public health facility 2. Private health facility 4. Other (traditional healer/herbalist)	1	1	0	1	2	3. Neutral	3. Neutral	12000	1. Self	1	0	0	0
220	1. Male	1. Male	1. Rural	2. Married	2. Primary	2. Protestant		1. Farmer		500000	6. Mobile phone 7.Piece of land 8.Owns a house 9. Animals	0	0	0	0	0	1	1	1	1	3	3	2. No								2. No		3. Good	2. No							3	4. Dissatisfied	3. Neutral	3000	1. Self	1	0	0	0
221	1. Male	1. Male	1. Rural	2. Married	3. Secondary	2. Protestant		1. Farmer		300000	2. Motor cycle 4. Radio 5. Television 6. Mobile phone 8.Owns a house	0	1	0	1	1	1	0	1	0	4	6	1. Yes	1. Health 4. Emergencies	1	0	0	1	0		2. No		3. Good	1. Yes	1. Yes	1. Public health facility 2. Private health facility	1	1	0	0	5	3. Neutral	3. Neutral	25000	1. Self	1	0	0	0
222	1. Male	1. Male	1. Rural	2. Married	2. Primary	1. Catholic		1. Farmer		25000	7.Piece of land 8.Owns a house	0	0	0	0	0	0	1	1	0	3	1	2. No								2. No		3. Good	2. No							2	3. Neutral	4. Good	27000	2. Relative	0	1	0	0
223	1. Male	1. Male	1. Rural	2. Married	4. Tertiary	5. Born again		1. Farmer		80000	3. Bicycle 4. Radio 6. Mobile phone 7.Piece of land 8.Owns a house 9. Animals	0	0	1	1	0	1	1	1	1	6	7	2. No								2. No		3. Good	1. Yes	2. No						3	3. Neutral	3. Neutral	30000	1. Self	1	0	0	0
224	1. Male	1. Male	1. Rural	2. Married	3. Secondary	1. Catholic		1. Farmer		200000	2. Motor cycle 5. Television 6. Mobile phone 8.Owns a house	0	1	0	0	1	1	0	1	0	5	5	1. Yes	5. Others (specify)	0	0	0	0	1	We call it village banks. Where we share our savings at the end of the year.	2. No		3. Good	1. Yes	1. Yes	1. Public health facility 2. Private health facility	1	1	0	0	4	3. Neutral	2. Low	9000	1. Self	1	0	0	0
225	1. Male	1. Male	1. Rural	2. Married	3. Secondary	2. Protestant		1. Farmer		100000	4. Radio 6. Mobile phone 7.Piece of land 8.Owns a house	0	0	0	1	0	1	1	1	0	4	2	1. Yes	2. Clothes/home utensils 3. School fees 4. Emergencies	0	1	1	1	0		2. No		3. Good	1. Yes	1. Yes	2. Private health facility 3. Self-treatment	0	1	1	0	3	2. Satisfied	3. Neutral	5000	1. Self	1	0	0	0
226	1. Male	1. Male	1. Rural	1. Single	3. Secondary	2. Protestant		1. Farmer		240000	3. Bicycle 4. Radio 6. Mobile phone 8.Owns a house	0	0	1	1	0	1	0	1	0	3	1	2. No								2. No		3. Good	1. Yes	1. Yes	2. Private health facility 3. Self-treatment	0	1	1	0	3	3. Neutral	2. Low	6900	1. Self	1	0	0	0
227	2. Female	1. Male	1. Rural	2. Married	3. Secondary	2. Protestant		1. Farmer		70000	4. Radio 6. Mobile phone 8.Owns a house	0	0	0	1	0	1	0	1	0	5	3	2. No								2. No		3. Good	1. Yes	1. Yes	1. Public health facility	1	0	0	0	4	3. Neutral	2. Low	3000	1. Self	1	0	0	0
228	1. Male	1. Male	1. Rural	2. Married	3. Secondary	2. Protestant		1. Farmer		160000	2. Motor cycle 4. Radio 6. Mobile phone 7.Piece of land	0	1	0	1	0	1	1	0	0	5	3	1. Yes	1. Health 3. School fees 4. Emergencies	1	0	1	1	0		1. Yes	1	3. Good	1. Yes	2. No						3	3. Neutral	2. Low	30000	1. Self 2. Relative	1	1	0	0
229	1. Male	1. Male	1. Rural	2. Married	3. Secondary	2. Protestant		1. Farmer		50000	3. Bicycle 4. Radio 6. Mobile phone	0	0	1	1	0	1	0	0	0	3	2	2. No								2. No		3. Good	1. Yes	1. Yes	1. Public health facility	1	0	0	0	5	3. Neutral	2. Low	36000	1. Self	1	0	0	0
230	1. Male	1. Male	1. Rural	2. Married	4. Tertiary	2. Protestant		1. Farmer		300000	4. Radio 6. Mobile phone 7.Piece of land 8.Owns a house	0	0	0	1	0	1	1	1	0	10	3	1. Yes	1. Health 3. School fees 4. Emergencies	1	0	1	1	0		1. Yes	2	3. Good	1. Yes	1. Yes	2. Private health facility 3. Self-treatment 4. Other (traditional healer/herbalist)	0	1	1	1	3	3. Neutral	2. Low	130000	1. Self 2. Relative	1	1	0	0
231	1. Male	1. Male	1. Rural	1. Single	3. Secondary	1. Catholic		1. Farmer		160000	4. Radio 6. Mobile phone 7.Piece of land 8.Owns a house	0	0	0	1	0	1	1	1	0	5	1	1. Yes	2. Clothes/home utensils 3. School fees 4. Emergencies	0	1	1	1	0		2. No		3. Good	1. Yes	1. Yes	2. Private health facility 3. Self-treatment 4. Other (traditional healer/herbalist)	0	1	1	1	3	3. Neutral	3. Neutral	25000	1. Self	1	0	0	0
232	2. Female	1. Male	1. Rural	2. Married	2. Primary	1. Catholic		1. Farmer		37000	6. Mobile phone	0	0	0	0	0	1	0	0	0	3	4	1. Yes	2. Clothes/home utensils 3. School fees 4. Emergencies	0	1	1	1	0		2. No		3. Good	2. No							3	3. Neutral	1. Very low	23500	1. Self	1	0	0	0
233	1. Male	1. Male	1. Rural	2. Married	2. Primary	3. Moslem		1. Farmer		60000	4. Radio 6. Mobile phone 7.Piece of land 8.Owns a house 9. Animals	0	0	0	1	0	1	1	1	1	3	7	2. No								2. No		3. Good	2. No							2	2. Satisfied	4. Good	24000	1. Self	1	0	0	0
234	2. Female	2. Female	1. Rural	4. Widowed	1. None	1. Catholic		1. Farmer		10000	7.Piece of land 8.Owns a house 9. Animals	0	0	0	0	0	0	1	1	1	6	6	2. No								1. Yes	1	2. Poor	1. Yes	1. Yes	2. Private health facility	0	1	0	0	2	3. Neutral	1. Very low	100000	2. Relative 3. Borrowed	0	1	1	0
235	1. Male	2. Female	1. Rural	2. Married	2. Primary	4. Seventh Day Adventist (SDA)		1. Farmer		120000	2. Motor cycle 3. Bicycle 4. Radio 6. Mobile phone 7.Piece of land 8.Owns a house 9. Animals	0	1	1	1	0	1	1	1	1	4	6	2. No								2. No		3. Good	1. Yes	1. Yes	1. Public health facility 2. Private health facility	1	1	0	0	1	2. Satisfied	3. Neutral	50000	1. Self 2. Relative	1	1	0	0
236	1. Male	1. Male	1. Rural	2. Married	3. Secondary	2. Protestant		1. Farmer		6000000	1. Car… 2. Motor cycle 4. Radio 5. Television 6. Mobile phone 8.Owns a house 9. Animals	1	1	0	1	1	1	0	1	1	4	10	2. No								2. No		4. Very good	2. No							2	4. Dissatisfied	3. Neutral	700000	1. Self	1	0	0	0
237	1. Male	1. Male	1. Rural	2. Married	1. None	2. Protestant		3. motorcyclists /bicycle		3000000	3. Bicycle 4. Radio 6. Mobile phone 7.Piece of land 8.Owns a house	0	0	1	1	0	1	1	1	0	7	4	2. No								2. No		3. Good	2. No							8	2. Satisfied	4. Good	00	5. Others (specify)	0	0	0	0
238	1. Male	1. Male	1. Rural	2. Married	2. Primary	3. Moslem		1. Farmer		100000	3. Bicycle 4. Radio 6. Mobile phone 7.Piece of land	0	0	1	1	0	1	1	0	0	4	6	1. Yes	4. Emergencies	0	0	0	1	0		2. No		2. Poor	2. No							2	4. Dissatisfied	1. Very low	60000	1. Self 3. Borrowed	1	0	1	0
239	1. Male	1. Male	1. Rural	2. Married	2. Primary	1. Catholic		1. Farmer		70000	6. Mobile phone 7.Piece of land 8.Owns a house 9. Animals	0	0	0	0	0	1	1	1	1	3	3	2. No								1. Yes	1	3. Good	2. No							2	2. Satisfied	2. Low	47000	1. Self 2. Relative	1	1	0	0
240	1. Male	1. Male	1. Rural	2. Married	2. Primary	3. Moslem		1. Farmer		85000	6. Mobile phone 7.Piece of land 8.Owns a house	0	0	0	0	0	1	1	1	0	3	3	1. Yes	2. Clothes/home utensils 3. School fees 4. Emergencies	0	1	1	1	0		2. No		3. Good	2. No							3	4. Dissatisfied	4. Good	65000	2. Relative	0	1	0	0
241	1. Male	1. Male	1. Rural	2. Married	2. Primary	1. Catholic		1. Farmer		25000	7.Piece of land 8.Owns a house 9. Animals	0	0	0	0	0	0	1	1	1	3	3	1. Yes	2. Clothes/home utensils 3. School fees 4. Emergencies	0	1	1	1	0		2. No		3. Good	2. No							3	2. Satisfied	4. Good	75002	1. Self 2. Relative	1	1	0	0
242	1. Male	1. Male	1. Rural	3. Separated	2. Primary	2. Protestant		1. Farmer		100000	3. Bicycle 4. Radio 6. Mobile phone 7.Piece of land 8.Owns a house	0	0	1	1	0	1	1	1	0	5	6	2. No								1. Yes	1	3. Good	1. Yes	1. Yes	1. Public health facility	1	0	0	0	2	4. Dissatisfied	2. Low	7000	1. Self	1	0	0	0
243	1. Male	1. Male	1. Rural	2. Married	2. Primary	2. Protestant		3. motorcyclists /bicycle		130000	4. Radio 6. Mobile phone 7.Piece of land 8.Owns a house 9. Animals	0	0	0	1	0	1	1	1	1	6	6	2. No								2. No		3. Good	1. Yes	1. Yes	4. Other (traditional healer/herbalist)	0	0	0	1	2	4. Dissatisfied	1. Very low	6500	1. Self	1	0	0	0
244	1. Male	1. Male	1. Rural	2. Married	2. Primary	1. Catholic		1. Farmer		210000	3. Bicycle 6. Mobile phone 8.Owns a house 9. Animals	0	0	1	0	0	1	0	1	1	4	7	1. Yes	1. Health 2. Clothes/home utensils 3. School fees 4. Emergencies	1	1	1	1	0		1. Yes	2	2. Poor	1. Yes	1. Yes	1. Public health facility	1	0	0	0	2	3. Neutral	2. Low	65000	1. Self 2. Relative	1	1	0	0
245	1. Male	1. Male	1. Rural	2. Married	2. Primary	3. Moslem		1. Farmer		140000	4. Radio 6. Mobile phone 8.Owns a house 9. Animals	0	0	0	1	0	1	0	1	1	3	3	1. Yes	2. Clothes/home utensils 4. Emergencies	0	1	0	1	0		2. No		3. Good	1. Yes	1. Yes	2. Private health facility	0	1	0	0	2	4. Dissatisfied	2. Low	30000	1. Self	1	0	0	0
246	1. Male	1. Male	1. Rural	2. Married	3. Secondary	1. Catholic		1. Farmer		50000	3. Bicycle 4. Radio 6. Mobile phone 7.Piece of land 8.Owns a house 9. Animals	0	0	1	1	0	1	1	1	1	6	6	2. No								1. Yes	1	2. Poor	1. Yes	1. Yes	2. Private health facility 3. Self-treatment	0	1	1	0	2	4. Dissatisfied	2. Low	20000	1. Self 3. Borrowed	1	0	1	0
247	1. Male	1. Male	1. Rural	2. Married	2. Primary	2. Protestant		1. Farmer		70000	3. Bicycle 6. Mobile phone 7.Piece of land 8.Owns a house 9. Animals	0	0	1	0	0	1	1	1	1	4	2	2. No								2. No		2. Poor	1. Yes	1. Yes	1. Public health facility 2. Private health facility	1	1	0	0	5	4. Dissatisfied	2. Low	12000	1. Self 2. Relative	1	1	0	0
248	2. Female	1. Male	1. Rural	2. Married	2. Primary	1. Catholic		1. Farmer		40000	7.Piece of land 9. Animals	0	0	0	0	0	0	1	0	1	4	4	2. No								2. No		3. Good	1. Yes	1. Yes	1. Public health facility	1	0	0	0	3	4. Dissatisfied	4. Good	3500	5. Others (specify)	0	0	0	0
249	1. Male	1. Male	1. Rural	1. Single	3. Secondary	1. Catholic		1. Farmer		10000	9. Animals	0	0	0	0	0	0	0	0	1	3	0	2. No								2. No		2. Poor	2. No							3	5. Very Dissatisfied	1. Very low	25000	2. Relative 3. Borrowed	0	1	1	0
250	1. Male	1. Male	1. Rural	2. Married	3. Secondary	1. Catholic		1. Farmer		30000	7.Piece of land 8.Owns a house 9. Animals	0	0	0	0	0	0	1	1	1	3	4	2. No								1. Yes	1	2. Poor	1. Yes	2. No						2	4. Dissatisfied	4. Good	5000	1. Self	1	0	0	0
251	1. Male	1. Male	1. Rural	2. Married	2. Primary	1. Catholic		1. Farmer		40000	2. Motor cycle 6. Mobile phone 7.Piece of land 8.Owns a house 9. Animals	0	1	0	0	0	1	1	1	1	6	6	1. Yes	3. School fees 4. Emergencies	0	0	1	1	0		2. No		3. Good	2. No							3	2. Satisfied	4. Good	20000	3. Borrowed	0	0	1	0
252	2. Female	1. Male	1. Rural	2. Married	3. Secondary	2. Protestant		1. Farmer		100000	2. Motor cycle 3. Bicycle 6. Mobile phone 7.Piece of land 8.Owns a house	0	1	1	0	0	1	1	1	0	2	6	1. Yes	1. Health 3. School fees 4. Emergencies	1	0	1	1	0		2. No		3. Good	1. Yes	1. Yes	1. Public health facility	1	0	0	0	3	2. Satisfied	4. Good	4000	1. Self	1	0	0	0
253	2. Female	2. Female	1. Rural	3. Separated	3. Secondary	3. Moslem		1. Farmer		50000	3. Bicycle 6. Mobile phone 7.Piece of land 8.Owns a house 9. Animals	0	0	1	0	0	1	1	1	1	4	4	2. No								1. Yes	1	3. Good	1. Yes	1. Yes	1. Public health facility	1	0	0	0	3	3. Neutral	3. Neutral	70000	1. Self 3. Borrowed 4. Government	1	0	1	1
254	1. Male	1. Male	1. Rural	2. Married	2. Primary	1. Catholic		1. Farmer		60000	3. Bicycle 6. Mobile phone 7.Piece of land 8.Owns a house 9. Animals	0	0	1	0	0	1	1	1	1	7	4	2. No								2. No		2. Poor	1. Yes	1. Yes	1. Public health facility	1	0	0	0	2	2. Satisfied	4. Good	1000	1. Self	1	0	0	0
255	1. Male	1. Male	1. Rural	3. Separated	4. Tertiary	3. Moslem		1. Farmer		30000	4. Radio 6. Mobile phone 7.Piece of land 8.Owns a house 9. Animals	0	0	0	1	0	1	1	1	1	4	8	2. No								1. Yes	2	2. Poor	2. No							23	4. Dissatisfied	2. Low	60000	1. Self 3. Borrowed	1	0	1	0
256	1. Male	1. Male	1. Rural	2. Married	3. Secondary	5. Born again		1. Farmer		200000	2. Motor cycle 4. Radio 5. Television 6. Mobile phone 7.Piece of land 8.Owns a house 9. Animals	0	1	0	1	1	1	1	1	1	8	10	1. Yes	1. Health 3. School fees 4. Emergencies	1	0	1	1	0		1. Yes	1	3. Good	1. Yes	1. Yes	2. Private health facility	0	1	0	0	2	4. Dissatisfied	2. Low	50000	1. Self	1	0	0	0
257	1. Male	1. Male	1. Rural	2. Married	3. Secondary	3. Moslem		1. Farmer		250000	3. Bicycle 4. Radio 6. Mobile phone	0	0	1	1	0	1	0	0	0	4	3	2. No								2. No		3. Good	2. No							4	3. Neutral	2. Low	0	5. Others (specify)	0	0	0	0
258	2. Female	2. Female	1. Rural	4. Widowed	2. Primary	1. Catholic		1. Farmer		200000	3. Bicycle 4. Radio 6. Mobile phone 7.Piece of land 8.Owns a house 9. Animals	0	0	1	1	0	1	1	1	1	4	2	1. Yes	4. Emergencies	0	0	0	1	0		1. Yes	1	3. Good	1. Yes	1. Yes	1. Public health facility	1	0	0	0	5	3. Neutral	3. Neutral	80000	1. Self	1	0	0	0
259	1. Male	1. Male	1. Rural	2. Married	1. None	3. Moslem		1. Farmer		50000	3. Bicycle 6. Mobile phone 8.Owns a house 9. Animals	0	0	1	0	0	1	0	1	1	3	1	2. No								2. No		3. Good	1. Yes	1. Yes	1. Public health facility	1	0	0	0	4	3. Neutral	2. Low	4000	1. Self	1	0	0	0
260	1. Male	1. Male	1. Rural	2. Married	3. Secondary	2. Protestant		1. Farmer		20000	2. Motor cycle 4. Radio 6. Mobile phone 8.Owns a house	0	1	0	1	0	1	0	1	0	4	3	2. No								2. No		3. Good	1. Yes	1. Yes	1. Public health facility 2. Private health facility	1	1	0	0	5	3. Neutral	2. Low	12000	1. Self	1	0	0	0
261	1. Male	1. Male	1. Rural	2. Married	3. Secondary	3. Moslem		1. Farmer		90000	3. Bicycle 6. Mobile phone 7.Piece of land 8.Owns a house	0	0	1	0	0	1	1	1	0	3	5	2. No								2. No		3. Good	1. Yes	1. Yes	1. Public health facility 2. Private health facility	1	1	0	0	4	3. Neutral	2. Low	30000	1. Self	1	0	0	0
262	1. Male	1. Male	1. Rural	2. Married	3. Secondary	3. Moslem		1. Farmer		400000	2. Motor cycle 4. Radio 5. Television 6. Mobile phone 7.Piece of land 8.Owns a house	0	1	0	1	1	1	1	1	0	4	6	1. Yes	3. School fees 4. Emergencies	0	0	1	1	0		2. No		3. Good	1. Yes	1. Yes	1. Public health facility 2. Private health facility 3. Self-treatment	1	1	1	0	5	4. Dissatisfied	2. Low	40000	1. Self	1	0	0	0
263	1. Male	1. Male	1. Rural	2. Married	2. Primary	3. Moslem		1. Farmer		100000	3. Bicycle 4. Radio 7.Piece of land 8.Owns a house	0	0	1	1	0	0	1	1	0	3	2	2. No								1. Yes	1	3. Good	1. Yes	1. Yes	1. Public health facility 2. Private health facility	1	1	0	0	4	3. Neutral	2. Low	28000	1. Self 2. Relative	1	1	0	0
264	1. Male	1. Male	1. Rural	1. Single	2. Primary	3. Moslem		1. Farmer		20000	3. Bicycle 6. Mobile phone	0	0	1	0	0	1	0	0	0	2	1	2. No								2. No		3. Good	1. Yes	1. Yes	1. Public health facility	1	0	0	0	5	3. Neutral	2. Low	10000	1. Self	1	0	0	0
265	1. Male	1. Male	1. Rural	2. Married	4. Tertiary	1. Catholic		1. Farmer		300000	1. Car… 4. Radio 5. Television 6. Mobile phone 7.Piece of land 8.Owns a house 9. Animals	1	0	0	1	1	1	1	1	1	8	10	2. No								2. No		3. Good	2. No							4	3. Neutral	2. Low	0	1. Self	1	0	0	0
266	1. Male	1. Male	1. Rural	2. Married	3. Secondary	2. Protestant		1. Farmer		350000	2. Motor cycle 4. Radio 5. Television 6. Mobile phone 7.Piece of land 8.Owns a house 9. Animals	0	1	0	1	1	1	1	1	1	5	8	2. No								1. Yes	1	3. Good	1. Yes	1. Yes	1. Public health facility	1	0	0	0	5	3. Neutral	3. Neutral	12000	1. Self	1	0	0	0
267	1. Male	1. Male	1. Rural	2. Married	3. Secondary	3. Moslem		1. Farmer		100000	3. Bicycle 6. Mobile phone 8.Owns a house	0	0	1	0	0	1	0	1	0	3	4	2. No								2. No		3. Good	1. Yes	1. Yes	1. Public health facility	1	0	0	0	5	3. Neutral	2. Low	20000	1. Self	1	0	0	0
268	2. Female	1. Male	1. Rural	2. Married	2. Primary	2. Protestant		1. Farmer		160000	4. Radio 5. Television 6. Mobile phone 7.Piece of land 8.Owns a house 9. Animals	0	0	0	1	1	1	1	1	1	3	4	1. Yes	1. Health 3. School fees 4. Emergencies	1	0	1	1	0		1. Yes	1	3. Good	1. Yes	1. Yes	1. Public health facility 2. Private health facility 3. Self-treatment	1	1	1	0	4	4. Dissatisfied	2. Low	2800000	1. Self 2. Relative 3. Borrowed	1	1	1	0
269	2. Female	1. Male	1. Rural	2. Married	2. Primary	2. Protestant		1. Farmer		90000	4. Radio 6. Mobile phone 7.Piece of land 8.Owns a house	0	0	0	1	0	1	1	1	0	2	5	1. Yes	1. Health 2. Clothes/home utensils 3. School fees	1	1	1	0	0		1. Yes	1	3. Good	1. Yes	1. Yes	1. Public health facility 2. Private health facility 3. Self-treatment	1	1	1	0	4	2. Satisfied	4. Good	0	5. Others (specify)	0	0	0	0
270	1. Male	1. Male	1. Rural	2. Married	3. Secondary	2. Protestant		1. Farmer		150000	3. Bicycle 4. Radio 6. Mobile phone 7.Piece of land 8.Owns a house 9. Animals	0	0	1	1	0	1	1	1	1	2	6	2. No								1. Yes	1	2. Poor	1. Yes	1. Yes	1. Public health facility 2. Private health facility 3. Self-treatment	1	1	1	0	4	4. Dissatisfied	2. Low	380000	1. Self 2. Relative	1	1	0	0
271	1. Male	1. Male	1. Rural	2. Married	3. Secondary	1. Catholic		1. Farmer		350000	2. Motor cycle 4. Radio 5. Television 6. Mobile phone 7.Piece of land 8.Owns a house 9. Animals	0	1	0	1	1	1	1	1	1	4	6	1. Yes	1. Health 3. School fees 4. Emergencies	1	0	1	1	0		2. No		2. Poor	1. Yes	1. Yes	1. Public health facility 2. Private health facility	1	1	0	0	5	3. Neutral	3. Neutral	0	5. Others (specify)	0	0	0	0
272	2. Female	1. Male	1. Rural	2. Married	4. Tertiary	2. Protestant		1. Farmer		220000	4. Radio 5. Television 6. Mobile phone 7.Piece of land 8.Owns a house 9. Animals	0	0	0	1	1	1	1	1	1	3	6	1. Yes	1. Health 2. Clothes/home utensils 3. School fees 4. Emergencies	1	1	1	1	0		1. Yes	1	2. Poor	1. Yes	1. Yes	1. Public health facility 2. Private health facility	1	1	0	0	5	4. Dissatisfied	2. Low	0	5. Others (specify)	0	0	0	0
273	1. Male	1. Male	1. Rural	2. Married	3. Secondary	2. Protestant		1. Farmer		250000	2. Motor cycle 3. Bicycle 4. Radio 5. Television 6. Mobile phone 7.Piece of land 8.Owns a house 9. Animals	0	1	1	1	1	1	1	1	1	2	7	1. Yes	1. Health 2. Clothes/home utensils 3. School fees 4. Emergencies	1	1	1	1	0		1. Yes	1	2. Poor	1. Yes	1. Yes	1. Public health facility 2. Private health facility	1	1	0	0	6	4. Dissatisfied	2. Low	880000	1. Self 2. Relative 3. Borrowed	1	1	1	0
274	2. Female	1. Male	1. Rural	2. Married	3. Secondary	1. Catholic		1. Farmer		300000	3. Bicycle 4. Radio 6. Mobile phone 7.Piece of land 8.Owns a house 9. Animals	0	0	1	1	0	1	1	1	1	2	5	1. Yes	1. Health 2. Clothes/home utensils 3. School fees 4. Emergencies	1	1	1	1	0		2. No		2. Poor	1. Yes	1. Yes	1. Public health facility 2. Private health facility 3. Self-treatment	1	1	1	0	6	4. Dissatisfied	2. Low	0	5. Others (specify)	0	0	0	0
275	1. Male	1. Male	1. Rural	2. Married	3. Secondary	2. Protestant		1. Farmer		80000	3. Bicycle 4. Radio 5. Television 6. Mobile phone 7.Piece of land 8.Owns a house 9. Animals	0	0	1	1	1	1	1	1	1	3	8	1. Yes	1. Health 2. Clothes/home utensils 3. School fees 4. Emergencies	1	1	1	1	0		1. Yes	1	2. Poor	1. Yes	1. Yes	1. Public health facility 2. Private health facility	1	1	0	0	6	4. Dissatisfied	2. Low	280000	1. Self 2. Relative 3. Borrowed	1	1	1	0
276	1. Male	1. Male	1. Rural	2. Married	3. Secondary	3. Moslem		1. Farmer		200000	2. Motor cycle 4. Radio 6. Mobile phone 7.Piece of land 8.Owns a house 9. Animals	0	1	0	1	0	1	1	1	1	8	12	2. No								1. Yes	2	2. Poor	1. Yes	1. Yes	1. Public health facility 2. Private health facility	1	1	0	0	3	4. Dissatisfied	2. Low	30000	1. Self	1	0	0	0
277	2. Female	1. Male	1. Rural	2. Married	3. Secondary	3. Moslem		1. Farmer		90000	6. Mobile phone 8.Owns a house	0	0	0	0	0	1	0	1	0	8	2	2. No								2. No		3. Good	1. Yes	1. Yes	1. Public health facility	1	0	0	0	4	4. Dissatisfied	1. Very low	260000	2. Relative 3. Borrowed	0	1	1	0
278	1. Male	1. Male	1. Rural	1. Single	2. Primary	1. Catholic		1. Farmer		100000	1. Car… 2. Motor cycle 4. Radio 5. Television 6. Mobile phone 7.Piece of land	1	1	0	1	1	1	1	0	0	5	6	1. Yes	3. School fees 4. Emergencies	0	0	1	1	0		1. Yes	1	3. Good	1. Yes	1. Yes	1. Public health facility 2. Private health facility	1	1	0	0	3	3. Neutral	3. Neutral	50000	1. Self 3. Borrowed 4. Government	1	0	1	1
279	1. Male	1. Male	1. Rural	2. Married	2. Primary	2. Protestant		1. Farmer		300000	3. Bicycle 6. Mobile phone 8.Owns a house 9. Animals	0	0	1	0	0	1	0	1	1	10	5	2. No								1. Yes	2	3. Good	1. Yes	1. Yes	1. Public health facility	1	0	0	0	3	2. Satisfied	2. Low	70000	1. Self 2. Relative	1	1	0	0
280	1. Male	1. Male	1. Rural	2. Married	2. Primary	3. Moslem		1. Farmer		110000	6. Mobile phone 8.Owns a house 9. Animals	0	0	0	0	0	1	0	1	1	3	1	2. No								2. No		4. Very good	1. Yes	1. Yes	1. Public health facility	1	0	0	0	3	4. Dissatisfied	4. Good	15000	1. Self	1	0	0	0
281	1. Male	1. Male	2. Urban	1. Single	4. Tertiary	2. Protestant		3. motorcyclists /bicycle		200000	4. Radio 5. Television 6. Mobile phone	0	0	0	1	1	1	0	0	0	1	2	2. No								2. No		3. Good	1. Yes	2. No						0	3. Neutral	3. Neutral	20000	1. Self	1	0	0	0
282	2. Female	2. Female	1. Rural	2. Married	3. Secondary	3. Moslem		1. Farmer		10000	3. Bicycle 6. Mobile phone 7.Piece of land	0	0	1	0	0	1	1	0	0	6	6	2. No								1. Yes	1	2. Poor	1. Yes	1. Yes	1. Public health facility	1	0	0	0	3	4. Dissatisfied	2. Low	50000	1. Self 3. Borrowed	1	0	1	0
283	1. Male	1. Male	2. Urban	2. Married	2. Primary	2. Protestant		3. motorcyclists /bicycle		90000	4. Radio 6. Mobile phone 7.Piece of land 8.Owns a house	0	0	0	1	0	1	1	1	0	4	1	1. Yes	1. Health 3. School fees 4. Emergencies	1	0	1	1	0		2. No		3. Good	1. Yes	1. Yes	1. Public health facility 2. Private health facility	1	1	0	0	1	3. Neutral	3. Neutral	30000	1. Self 2. Relative	1	1	0	0
284	1. Male	1. Male	2. Urban	2. Married	2. Primary	2. Protestant		3. motorcyclists /bicycle		150000	4. Radio 6. Mobile phone 7.Piece of land	0	0	0	1	0	1	1	0	0	3	2	1. Yes	2. Clothes/home utensils 3. School fees 4. Emergencies	0	1	1	1	0		2. No		3. Good	1. Yes	1. Yes	1. Public health facility 2. Private health facility 3. Self-treatment	1	1	1	0	1	2. Satisfied	4. Good	15000	1. Self	1	0	0	0
285	2. Female	1. Male	1. Rural	2. Married	2. Primary	2. Protestant		1. Farmer		300000	2. Motor cycle 4. Radio 5. Television 6. Mobile phone 8.Owns a house	0	1	0	1	1	1	0	1	0	4	2	2. No								2. No		3. Good	1. Yes	2. No						2	2. Satisfied	4. Good	65000	1. Self	1	0	0	0
286	1. Male	1. Male	1. Rural	2. Married	4. Tertiary	2. Protestant		1. Farmer		80000	3. Bicycle 4. Radio 6. Mobile phone 7.Piece of land 8.Owns a house	0	0	1	1	0	1	1	1	0	3	4	1. Yes	3. School fees 4. Emergencies	0	0	1	1	0		2. No		3. Good	1. Yes	1. Yes	2. Private health facility	0	1	0	0	2	3. Neutral	3. Neutral	10000	1. Self	1	0	0	0
287	1. Male	1. Male	2. Urban	2. Married	2. Primary	2. Protestant		3. motorcyclists /bicycle		150000	4. Radio 6. Mobile phone 7.Piece of land	0	0	0	1	0	1	1	0	0	4	0	2. No								2. No		3. Good	1. Yes	1. Yes	1. Public health facility 2. Private health facility	1	1	0	0	2	2. Satisfied	4. Good	9000	1. Self	1	0	0	0
288	1. Male	1. Male	2. Urban	1. Single	2. Primary	1. Catholic		3. motorcyclists /bicycle		100000	3. Bicycle 4. Radio 6. Mobile phone	0	0	1	1	0	1	0	0	0	2	1	2. No								2. No		3. Good	2. No							3	3. Neutral	4. Good	10000	1. Self	1	0	0	0
289	1. Male	1. Male	1. Rural	2. Married	2. Primary	1. Catholic		1. Farmer		33000	4. Radio 6. Mobile phone 8.Owns a house 9. Animals	0	0	0	1	0	1	0	1	1	6	5	2. No								1. Yes	1	3. Good	2. No							2	4. Dissatisfied	4. Good	110000	1. Self 2. Relative	1	1	0	0
290	1. Male	1. Male	2. Urban	2. Married	2. Primary	2. Protestant		3. motorcyclists /bicycle		240000	2. Motor cycle 4. Radio 6. Mobile phone 7.Piece of land	0	1	0	1	0	1	1	0	0	4	2	1. Yes	5. Others (specify)	0	0	0	0	1	To pay boda boda loan	2. No		3. Good	1. Yes	1. Yes	1. Public health facility 2. Private health facility	1	1	0	0	3	2. Satisfied	4. Good	19000	1. Self	1	0	0	0
291	1. Male	1. Male	1. Rural	1. Single	3. Secondary	4. Seventh Day Adventist (SDA)		1. Farmer		150000	3. Bicycle 5. Television 6. Mobile phone 7.Piece of land 8.Owns a house	0	0	1	0	1	1	1	1	0	5	5	2. No								1. Yes	1	3. Good	1. Yes	1. Yes	2. Private health facility	0	1	0	0	2	2. Satisfied	4. Good	20000	1. Self	1	0	0	0
292	1. Male	1. Male	1. Rural	2. Married	3. Secondary	1. Catholic		1. Farmer		50000	4. Radio 6. Mobile phone 8.Owns a house	0	0	0	1	0	1	0	1	0	6	6	2. No								2. No		3. Good	2. No							3	3. Neutral	1. Very low	35000	1. Self 2. Relative	1	1	0	0
293	1. Male	1. Male	2. Urban	2. Married	2. Primary	2. Protestant		3. motorcyclists /bicycle		300000	2. Motor cycle 6. Mobile phone 7.Piece of land	0	1	0	0	0	1	1	0	0	7	4	1. Yes	1. Health 3. School fees 4. Emergencies	1	0	1	1	0		1. Yes	1	3. Good	1. Yes	1. Yes	1. Public health facility 2. Private health facility	1	1	0	0	5	2. Satisfied	4. Good	28000	1. Self	1	0	0	0
294	2. Female	2. Female	1. Rural	3. Separated	2. Primary	2. Protestant		1. Farmer		150000	2. Motor cycle 3. Bicycle 4. Radio 6. Mobile phone 7.Piece of land	0	1	1	1	0	1	1	0	0	3	6	1. Yes	4. Emergencies	0	0	0	1	0		2. No		3. Good	1. Yes	1. Yes	1. Public health facility	1	0	0	0	2	3. Neutral	3. Neutral	30000	1. Self	1	0	0	0
295	1. Male	1. Male	2. Urban	2. Married	3. Secondary	2. Protestant		3. motorcyclists /bicycle		300000	2. Motor cycle 4. Radio 6. Mobile phone 7.Piece of land 8.Owns a house	0	1	0	1	0	1	1	1	0	8	6	1. Yes	1. Health 3. School fees 4. Emergencies	1	0	1	1	0		2. No		3. Good	1. Yes	1. Yes	1. Public health facility 2. Private health facility	1	1	0	0	1	3. Neutral	4. Good	45000	1. Self	1	0	0	0
296	1. Male	1. Male	2. Urban	2. Married	2. Primary	3. Moslem		3. motorcyclists /bicycle		60000	4. Radio 6. Mobile phone 7.Piece of land 8.Owns a house	0	0	0	1	0	1	1	1	0	5	1	2. No								2. No		3. Good	2. No							7	3. Neutral	3. Neutral	00	5. Others (specify)	0	0	0	0
297	1. Male	1. Male	2. Urban	2. Married	1. None	3. Moslem		3. motorcyclists /bicycle		90000	3. Bicycle 4. Radio 6. Mobile phone 7.Piece of land 8.Owns a house	0	0	1	1	0	1	1	1	0	6	2	2. No								2. No		3. Good	1. Yes	1. Yes	2. Private health facility	0	1	0	0	4	2. Satisfied	4. Good	3500	1. Self	1	0	0	0
298	1. Male	1. Male	2. Urban	2. Married	2. Primary	3. Moslem		3. motorcyclists /bicycle		450000	2. Motor cycle 5. Television 6. Mobile phone	0	1	0	0	1	1	0	0	0	3	3	1. Yes	1. Health 2. Clothes/home utensils 3. School fees 5. Others (specify)	1	1	1	0	1	Paying off the loan	2. No		3. Good	1. Yes	1. Yes	1. Public health facility	1	0	0	0	2	4. Dissatisfied	2. Low	35000	1. Self	1	0	0	0
299	1. Male	1. Male	2. Urban	2. Married	3. Secondary	2. Protestant		3. motorcyclists /bicycle		300000	2. Motor cycle 3. Bicycle 4. Radio 5. Television 6. Mobile phone	0	1	1	1	1	1	0	0	0	3	6	2. No								2. No		3. Good	1. Yes	1. Yes	1. Public health facility	1	0	0	0	2	2. Satisfied	3. Neutral	25000	1. Self	1	0	0	0
300	1. Male	1. Male	1. Rural	2. Married	2. Primary	1. Catholic		3. motorcyclists /bicycle		400000	2. Motor cycle 4. Radio 5. Television 6. Mobile phone 7.Piece of land	0	1	0	1	1	1	1	0	0	3	4	2. No								2. No		4. Very good	2. No							2	2. Satisfied	3. Neutral	60000	1. Self 3. Borrowed	1	0	1	0
301	1. Male	1. Male	2. Urban	2. Married	3. Secondary	1. Catholic		3. motorcyclists /bicycle		400000	2. Motor cycle 6. Mobile phone	0	1	0	0	0	1	0	0	0	4	2	1. Yes	2. Clothes/home utensils 4. Emergencies	0	1	0	1	0		2. No		3. Good	1. Yes	1. Yes	1. Public health facility 2. Private health facility	1	1	0	0	1	3. Neutral	4. Good	20000	1. Self	1	0	0	0
302	1. Male	1. Male	2. Urban	2. Married	2. Primary	3. Moslem		3. motorcyclists /bicycle		200000	2. Motor cycle 4. Radio 5. Television 6. Mobile phone	0	1	0	1	1	1	0	0	0	4	2	1. Yes	5. Others (specify)	0	0	0	0	1	For future plans	2. No		3. Good	2. No							4	2. Satisfied	4. Good	00	5. Others (specify)	0	0	0	0
303	1. Male	1. Male	1. Rural	2. Married	4. Tertiary	1. Catholic		2. Business/trader		350000	2. Motor cycle 4. Radio 5. Television 6. Mobile phone 7.Piece of land 8.Owns a house 9. Animals	0	1	0	1	1	1	1	1	1	6	2	1. Yes	1. Health 4. Emergencies	1	0	0	1	0		1. Yes	1	3. Good	2. No							1	2. Satisfied	2. Low	70000	1. Self	1	0	0	0
304	1. Male	1. Male	2. Urban	2. Married	2. Primary	3. Moslem		3. motorcyclists /bicycle		300000	2. Motor cycle 6. Mobile phone	0	1	0	0	0	1	0	0	0	3	2	1. Yes	2. Clothes/home utensils 4. Emergencies 5. Others (specify)	0	1	0	1	1	Paying off the loan	2. No		3. Good	2. No							2	2. Satisfied	4. Good	65000	1. Self	1	0	0	0
305	1. Male	1. Male	2. Urban	2. Married	2. Primary	2. Protestant		3. motorcyclists /bicycle		240000	3. Bicycle 4. Radio 6. Mobile phone 7.Piece of land 8.Owns a house	0	0	1	1	0	1	1	1	0	6	6	1. Yes	1. Health 3. School fees 4. Emergencies	1	0	1	1	0		2. No		3. Good	1. Yes	1. Yes	1. Public health facility 2. Private health facility 4. Other (traditional healer/herbalist)	1	1	0	1	7	2. Satisfied	3. Neutral	40000	1. Self	1	0	0	0
306	1. Male	1. Male	2. Urban	2. Married	1. None	3. Moslem		3. motorcyclists /bicycle		250000	2. Motor cycle 4. Radio 6. Mobile phone 7.Piece of land	0	1	0	1	0	1	1	0	0	9	2	1. Yes	1. Health 3. School fees 4. Emergencies	1	0	1	1	0		2. No		3. Good	1. Yes	1. Yes	1. Public health facility 2. Private health facility	1	1	0	0	5	3. Neutral	4. Good	30000	1. Self	1	0	0	0
307	1. Male	1. Male	2. Urban	2. Married	3. Secondary	3. Moslem		3. motorcyclists /bicycle		450000	2. Motor cycle 6. Mobile phone	0	1	0	0	0	1	0	0	0	4	3	2. No								2. No		3. Good	1. Yes	1. Yes	1. Public health facility	1	0	0	0	2	2. Satisfied	4. Good	10000	1. Self	1	0	0	0
308	1. Male	1. Male	1. Rural	2. Married	2. Primary	3. Moslem		2. Business/trader		400000	2. Motor cycle 4. Radio 5. Television 6. Mobile phone 7.Piece of land 8.Owns a house 9. Animals	0	1	0	1	1	1	1	1	1	2	13	2. No								1. Yes	2	3. Good	1. Yes	1. Yes	2. Private health facility	0	1	0	0	2	3. Neutral	4. Good	50000	1. Self	1	0	0	0
309	1. Male	1. Male	2. Urban	2. Married	3. Secondary	3. Moslem		3. motorcyclists /bicycle		340000	2. Motor cycle 6. Mobile phone	0	1	0	0	0	1	0	0	0	3	3	2. No								2. No		3. Good	1. Yes	1. Yes	1. Public health facility	1	0	0	0	2	2. Satisfied	4. Good	40000	1. Self	1	0	0	0
310	1. Male	1. Male	2. Urban	2. Married	3. Secondary	2. Protestant		2. Business/trader		250000	3. Bicycle 4. Radio 5. Television 6. Mobile phone 7.Piece of land 8.Owns a house	0	0	1	1	1	1	1	1	0	6	5	2. No								1. Yes	1	3. Good	1. Yes	1. Yes	2. Private health facility	0	1	0	0	2	4. Dissatisfied	4. Good	40000	1. Self	1	0	0	0
311	1. Male	1. Male	2. Urban	2. Married	3. Secondary	3. Moslem		3. motorcyclists /bicycle		500000	2. Motor cycle 5. Television 6. Mobile phone	0	1	0	0	1	1	0	0	0	4	4	2. No								2. No		3. Good	1. Yes	1. Yes	2. Private health facility	0	1	0	0	2	3. Neutral	3. Neutral	20000	1. Self	1	0	0	0
312	1. Male	1. Male	1. Rural	2. Married	3. Secondary	2. Protestant		2. Business/trader		300000	4. Radio 5. Television 6. Mobile phone 7.Piece of land 8.Owns a house	0	0	0	1	1	1	1	1	0	6	7	2. No								2. No		3. Good	1. Yes	1. Yes	1. Public health facility	1	0	0	0	2	2. Satisfied	2. Low	20000	1. Self	1	0	0	0
313	1. Male	1. Male	2. Urban	2. Married	2. Primary	3. Moslem		3. motorcyclists /bicycle		250000	2. Motor cycle 6. Mobile phone 7.Piece of land	0	1	0	0	0	1	1	0	0	4	4	1. Yes	1. Health 2. Clothes/home utensils 3. School fees	1	1	1	0	0		1. Yes	2	3. Good	1. Yes	1. Yes	1. Public health facility	1	0	0	0	1	2. Satisfied	4. Good	16000	1. Self	1	0	0	0
314	1. Male	1. Male	1. Rural	1. Single	2. Primary	1. Catholic		3. motorcyclists /bicycle		200000	4. Radio 5. Television 6. Mobile phone	0	0	0	1	1	1	0	0	0	2	5	2. No								2. No		4. Very good	2. No							2	3. Neutral	3. Neutral	5000	1. Self	1	0	0	0
315	1. Male	1. Male	2. Urban	1. Single	3. Secondary	3. Moslem		3. motorcyclists /bicycle		400000	2. Motor cycle 6. Mobile phone	0	1	0	0	0	1	0	0	0	2	2	2. No								2. No		3. Good	2. No							2	2. Satisfied	3. Neutral	5000	1. Self	1	0	0	0
316	1. Male	1. Male	1. Rural	2. Married	3. Secondary	4. Seventh Day Adventist (SDA)		3. motorcyclists /bicycle		300000	2. Motor cycle 4. Radio 5. Television 6. Mobile phone 7.Piece of land	0	1	0	1	1	1	1	0	0	2	5	2. No								2. No		3. Good	2. No							2	3. Neutral	3. Neutral	60000	1. Self 3. Borrowed	1	0	1	0
317	1. Male	1. Male	2. Urban	2. Married	2. Primary	3. Moslem		3. motorcyclists /bicycle		280000	2. Motor cycle 6. Mobile phone 7.Piece of land	0	1	0	0	0	1	1	0	0	2	2	2. No								2. No		4. Very good	2. No							1	2. Satisfied	4. Good	00	5. Others (specify)	0	0	0	0
318	1. Male	1. Male	2. Urban	2. Married	4. Tertiary	2. Protestant		3. motorcyclists /bicycle		400000	4. Radio 5. Television 6. Mobile phone 7.Piece of land	0	0	0	1	1	1	1	0	0	3	6	2. No								2. No		3. Good	2. No							2	3. Neutral	3. Neutral	42000	1. Self	1	0	0	0
319	1. Male	1. Male	2. Urban	2. Married	2. Primary	2. Protestant		3. motorcyclists /bicycle		330000	2. Motor cycle 6. Mobile phone	0	1	0	0	0	1	0	0	0	4	4	1. Yes	2. Clothes/home utensils 3. School fees 4. Emergencies	0	1	1	1	0		2. No		2. Poor	1. Yes	1. Yes	1. Public health facility	1	0	0	0	1	2. Satisfied	3. Neutral	25000	1. Self	1	0	0	0
320	1. Male	1. Male	2. Urban	1. Single	4. Tertiary	3. Moslem		3. motorcyclists /bicycle		210000	2. Motor cycle 6. Mobile phone 8.Owns a house	0	1	0	0	0	1	0	1	0	3	3	2. No								2. No		3. Good	2. No							2	3. Neutral	3. Neutral	20000	1. Self	1	0	0	0
321	1. Male	1. Male	2. Urban	2. Married	3. Secondary	2. Protestant		3. motorcyclists /bicycle		350000	2. Motor cycle 4. Radio 5. Television 6. Mobile phone 7.Piece of land 8.Owns a house 9. Animals	0	1	0	1	1	1	1	1	1	6	12	1. Yes	3. School fees 4. Emergencies	0	0	1	1	0		2. No		3. Good	1. Yes	1. Yes	1. Public health facility	1	0	0	0	2	3. Neutral	3. Neutral	27000	1. Self 4. Government	1	0	0	1
322	1. Male	1. Male	2. Urban	2. Married	3. Secondary	3. Moslem		3. motorcyclists /bicycle		330000	2. Motor cycle 4. Radio 5. Television 8.Owns a house	0	1	0	1	1	0	0	1	0	4	4	2. No								2. No		2. Poor	2. No							1	4. Dissatisfied	2. Low	15000	1. Self	1	0	0	0
323	1. Male	1. Male	1. Rural	2. Married	2. Primary	3. Moslem		3. motorcyclists /bicycle		350000	2. Motor cycle 3. Bicycle 5. Television 6. Mobile phone 7.Piece of land	0	1	1	0	1	1	1	0	0	3	4	1. Yes	2. Clothes/home utensils 3. School fees 4. Emergencies	0	1	1	1	0		1. Yes	1	3. Good	1. Yes	1. Yes	1. Public health facility	1	0	0	0	1	3. Neutral	3. Neutral	8000	1. Self	1	0	0	0
324	1. Male	1. Male	2. Urban	2. Married	2. Primary	3. Moslem		3. motorcyclists /bicycle		150000	3. Bicycle 6. Mobile phone 7.Piece of land	0	0	1	0	0	1	1	0	0	4	4	2. No								2. No		3. Good	1. Yes	1. Yes	1. Public health facility	1	0	0	0	2	2. Satisfied	4. Good	5000	1. Self	1	0	0	0
325	1. Male	1. Male	2. Urban	2. Married	3. Secondary	3. Moslem		3. motorcyclists /bicycle		280000	2. Motor cycle 4. Radio 6. Mobile phone 7.Piece of land 8.Owns a house 9. Animals	0	1	0	1	0	1	1	1	1	3	5	1. Yes	1. Health 2. Clothes/home utensils 3. School fees 4. Emergencies	1	1	1	1	0		1. Yes	1	2. Poor	1. Yes	1. Yes	1. Public health facility 2. Private health facility	1	1	0	0	1	4. Dissatisfied	2. Low	440000	1. Self 2. Relative 3. Borrowed	1	1	1	0
326	1. Male	1. Male	1. Rural	2. Married	3. Secondary	3. Moslem		3. motorcyclists /bicycle		400000	4. Radio 5. Television 6. Mobile phone 7.Piece of land	0	0	0	1	1	1	1	0	0	5	10	2. No								1. Yes	1	3. Good	2. No							1	3. Neutral	3. Neutral	50000	1. Self 4. Government	1	0	0	1
327	1. Male	1. Male	2. Urban	2. Married	4. Tertiary	2. Protestant		3. motorcyclists /bicycle		200000	2. Motor cycle 4. Radio 5. Television 6. Mobile phone 7.Piece of land 9. Animals	0	1	0	1	1	1	1	0	1	2	5	1. Yes	1. Health 2. Clothes/home utensils 3. School fees 4. Emergencies	1	1	1	1	0		2. No		3. Good	1. Yes	1. Yes	1. Public health facility 2. Private health facility 3. Self-treatment	1	1	1	0	1	4. Dissatisfied	2. Low	0	5. Others (specify)	0	0	0	0
328	1. Male	1. Male	2. Urban	2. Married	2. Primary	2. Protestant		3. motorcyclists /bicycle		100000	3. Bicycle 4. Radio 6. Mobile phone 7.Piece of land 8.Owns a house 9. Animals	0	0	1	1	0	1	1	1	1	2	4	1. Yes	1. Health 3. School fees 4. Emergencies	1	0	1	1	0		1. Yes	1	3. Good	1. Yes	1. Yes	1. Public health facility 3. Self-treatment	1	0	1	0	1	4. Dissatisfied	2. Low	290000	1. Self 2. Relative 3. Borrowed	1	1	1	0
329	1. Male	1. Male	2. Urban	2. Married	3. Secondary	2. Protestant		3. motorcyclists /bicycle		80000	3. Bicycle 4. Radio 6. Mobile phone 7.Piece of land 8.Owns a house 9. Animals	0	0	1	1	0	1	1	1	1	3	4	1. Yes	1. Health 3. School fees 4. Emergencies	1	0	1	1	0		1. Yes	1	2. Poor	1. Yes	1. Yes	1. Public health facility 2. Private health facility 3. Self-treatment	1	1	1	0	3	4. Dissatisfied	2. Low	330000	1. Self 2. Relative 3. Borrowed	1	1	1	0
330	1. Male	1. Male	2. Urban	2. Married	2. Primary	2. Protestant		3. motorcyclists /bicycle		180000	2. Motor cycle 4. Radio 6. Mobile phone 7.Piece of land 8.Owns a house 9. Animals	0	1	0	1	0	1	1	1	1	2	4	1. Yes	1. Health 3. School fees 4. Emergencies	1	0	1	1	0		1. Yes	1	2. Poor	1. Yes	1. Yes	1. Public health facility 2. Private health facility	1	1	0	0	3	4. Dissatisfied	2. Low	140000	1. Self 2. Relative 3. Borrowed	1	1	1	0
331	1. Male	1. Male	1. Rural	2. Married	2. Primary	3. Moslem		3. motorcyclists /bicycle		140000	2. Motor cycle 4. Radio 6. Mobile phone 7.Piece of land 8.Owns a house 9. Animals	0	1	0	1	0	1	1	1	1	2	6	1. Yes	1. Health 3. School fees 4. Emergencies	1	0	1	1	0		1. Yes	1	3. Good	1. Yes	1. Yes	1. Public health facility 2. Private health facility 3. Self-treatment	1	1	1	0	3	4. Dissatisfied	2. Low	250000	1. Self 2. Relative 3. Borrowed	1	1	1	0
332	1. Male	1. Male	1. Rural	2. Married	2. Primary	2. Protestant		3. motorcyclists /bicycle		160000	2. Motor cycle 4. Radio 6. Mobile phone 7.Piece of land 8.Owns a house 9. Animals	0	1	0	1	0	1	1	1	1	5	7	1. Yes	1. Health 3. School fees 4. Emergencies	1	0	1	1	0		2. No		3. Good	1. Yes	1. Yes	1. Public health facility 3. Self-treatment	1	0	1	0	3	3. Neutral	3. Neutral	0	5. Others (specify)	0	0	0	0
333	1. Male	1. Male	1. Rural	2. Married	2. Primary	3. Moslem		3. motorcyclists /bicycle		160000	2. Motor cycle 3. Bicycle 4. Radio 5. Television 6. Mobile phone 7.Piece of land 8.Owns a house 9. Animals	0	1	1	1	1	1	1	1	1	2	6	1. Yes	1. Health 3. School fees 4. Emergencies	1	0	1	1	0		1. Yes	1	2. Poor	1. Yes	1. Yes	1. Public health facility 3. Self-treatment	1	0	1	0	2	4. Dissatisfied	2. Low	270000	1. Self 2. Relative 3. Borrowed	1	1	1	0
334	1. Male	1. Male	1. Rural	2. Married	2. Primary	1. Catholic		3. motorcyclists /bicycle		220000	2. Motor cycle 3. Bicycle 4. Radio 6. Mobile phone 7.Piece of land 8.Owns a house 9. Animals	0	1	1	1	0	1	1	1	1	4	6	1. Yes	1. Health 3. School fees 4. Emergencies	1	0	1	1	0		1. Yes	1	3. Good	1. Yes	1. Yes	1. Public health facility 2. Private health facility	1	1	0	0	2	4. Dissatisfied	2. Low	270000	1. Self 2. Relative 3. Borrowed	1	1	1	0
335	1. Male	1. Male	1. Rural	2. Married	2. Primary	1. Catholic		3. motorcyclists /bicycle		110000	3. Bicycle 4. Radio 6. Mobile phone 7.Piece of land 8.Owns a house	0	0	1	1	0	1	1	1	0	2	4	1. Yes	1. Health 3. School fees 4. Emergencies	1	0	1	1	0		2. No		3. Good	1. Yes	1. Yes	1. Public health facility 2. Private health facility 3. Self-treatment	1	1	1	0	2	4. Dissatisfied	2. Low	0	5. Others (specify)	0	0	0	0
336	1. Male	1. Male	1. Rural	2. Married	2. Primary	3. Moslem		3. motorcyclists /bicycle		280000	2. Motor cycle 4. Radio 5. Television 6. Mobile phone 7.Piece of land 8.Owns a house 9. Animals	0	1	0	1	1	1	1	1	1	2	3	1. Yes	1. Health 3. School fees 4. Emergencies	1	0	1	1	0		1. Yes	0	2. Poor	1. Yes	1. Yes	1. Public health facility 2. Private health facility 3. Self-treatment	1	1	1	0	2	4. Dissatisfied	2. Low	0	5. Others (specify)	0	0	0	0
337	1. Male	1. Male	1. Rural	2. Married	2. Primary	2. Protestant		3. motorcyclists /bicycle		180000	2. Motor cycle 3. Bicycle 4. Radio 6. Mobile phone 7.Piece of land 8.Owns a house 9. Animals	0	1	1	1	0	1	1	1	1	3	6	2. No								1. Yes	1	2. Poor	1. Yes	1. Yes	1. Public health facility 2. Private health facility	1	1	0	0	4	4. Dissatisfied	2. Low	160000	1. Self 2. Relative	1	1	0	0
338	1. Male	1. Male	1. Rural	3. Separated	3. Secondary	2. Protestant		3. motorcyclists /bicycle		150000	2. Motor cycle 4. Radio 6. Mobile phone 7.Piece of land 8.Owns a house 9. Animals	0	1	0	1	0	1	1	1	1	3	4	2. No								1. Yes	1	2. Poor	1. Yes	1. Yes	2. Private health facility 3. Self-treatment	0	1	1	0	4	4. Dissatisfied	2. Low	250000	1. Self 2. Relative 3. Borrowed	1	1	1	0
339	1. Male	1. Male	1. Rural	2. Married	2. Primary	1. Catholic		3. motorcyclists /bicycle		120000	3. Bicycle 4. Radio 6. Mobile phone 7.Piece of land 8.Owns a house 9. Animals	0	0	1	1	0	1	1	1	1	3	7	1. Yes	2. Clothes/home utensils 3. School fees 4. Emergencies	0	1	1	1	0		2. No		2. Poor	1. Yes	1. Yes	1. Public health facility 2. Private health facility	1	1	0	0	4	4. Dissatisfied	2. Low	0	5. Others (specify)	0	0	0	0
340	1. Male	1. Male	2. Urban	2. Married	2. Primary	3. Moslem		3. motorcyclists /bicycle		70000	3. Bicycle 4. Radio 6. Mobile phone 7.Piece of land 8.Owns a house	0	0	1	1	0	1	1	1	0	5	5	2. No								2. No		3. Good	1. Yes	1. Yes	1. Public health facility 2. Private health facility	1	1	0	0	2	2. Satisfied	4. Good	20000	1. Self 4. Government	1	0	0	1
341	2. Female	1. Male	2. Urban	3. Separated	2. Primary	2. Protestant		3. motorcyclists /bicycle		100000	3. Bicycle 4. Radio 6. Mobile phone 8.Owns a house	0	0	1	1	0	1	0	1	0	3	3	1. Yes	1. Health 2. Clothes/home utensils 3. School fees	1	1	1	0	0		1. Yes	1	3. Good	1. Yes	1. Yes	1. Public health facility 3. Self-treatment	1	0	1	0	2	2. Satisfied	5. Very good	3500	1. Self	1	0	0	0
342	1. Male	1. Male	2. Urban	2. Married	1. None	2. Protestant		3. motorcyclists /bicycle		90000	3. Bicycle 4. Radio 6. Mobile phone 7.Piece of land	0	0	1	1	0	1	1	0	0	3	5	2. No								1. Yes	1	3. Good	1. Yes	1. Yes	1. Public health facility 2. Private health facility	1	1	0	0	1	4. Dissatisfied	2. Low	50000	1. Self 3. Borrowed 4. Government	1	0	1	1
343	1. Male	1. Male	2. Urban	2. Married	4. Tertiary	2. Protestant		2. Business/trader		600000	3. Bicycle 4. Radio 5. Television 6. Mobile phone 7.Piece of land 8.Owns a house	0	0	1	1	1	1	1	1	0	8	12	1. Yes	1. Health 3. School fees 4. Emergencies	1	0	1	1	0		2. No		3. Good	1. Yes	1. Yes	2. Private health facility	0	1	0	0	4	1. Very Satisfied	3. Neutral	170000	1. Self	1	0	0	0
344	1. Male	1. Male	2. Urban	2. Married	4. Tertiary	2. Protestant		2. Business/trader		500000	1. Car… 3. Bicycle 4. Radio 5. Television 7.Piece of land 8.Owns a house	1	0	1	1	1	0	1	1	0	6	9	1. Yes	1. Health 3. School fees 4. Emergencies	1	0	1	1	0		1. Yes	2	3. Good	1. Yes	1. Yes	2. Private health facility	0	1	0	0	3	2. Satisfied	2. Low	50000	1. Self	1	0	0	0
345	1. Male	1. Male	2. Urban	2. Married	4. Tertiary	2. Protestant		2. Business/trader		1000000	4. Radio 5. Television 6. Mobile phone 7.Piece of land 8.Owns a house	0	0	0	1	1	1	1	1	0	9	22	1. Yes	1. Health 3. School fees 4. Emergencies	1	0	1	1	0		1. Yes	5	3. Good	1. Yes	1. Yes	1. Public health facility 2. Private health facility	1	1	0	0	3	2. Satisfied	3. Neutral	380000	1. Self	1	0	0	0
346	1. Male	1. Male	2. Urban	3. Separated	3. Secondary	3. Moslem		2. Business/trader		450000	1. Car… 4. Radio 5. Television 6. Mobile phone 7.Piece of land 8.Owns a house	1	0	0	1	1	1	1	1	0	11	8	1. Yes	1. Health 3. School fees 4. Emergencies	1	0	1	1	0		1. Yes	2	3. Good	1. Yes	1. Yes	1. Public health facility 2. Private health facility	1	1	0	0	4	3. Neutral	3. Neutral	210000	1. Self	1	0	0	0
347	1. Male	1. Male	2. Urban	2. Married	3. Secondary	2. Protestant		3. motorcyclists /bicycle		300000	2. Motor cycle 3. Bicycle 5. Television 6. Mobile phone 7.Piece of land 8.Owns a house	0	1	1	0	1	1	1	1	0	5	10	2. No								2. No		3. Good	1. Yes	1. Yes	1. Public health facility 2. Private health facility 4. Other (traditional healer/herbalist)	1	1	0	1	4	2. Satisfied	3. Neutral	100000	1. Self	1	0	0	0
348	1. Male	1. Male	2. Urban	2. Married	4. Tertiary	2. Protestant		2. Business/trader		1200000	1. Car… 5. Television 6. Mobile phone 7.Piece of land 8.Owns a house 9. Animals	1	0	0	0	1	1	1	1	1	11	18	1. Yes	1. Health 3. School fees 4. Emergencies 5. Others (specify)	1	0	1	1	1	For future use	1. Yes	3	2. Poor	1. Yes	1. Yes	1. Public health facility 2. Private health facility	1	1	0	0	3	3. Neutral	3. Neutral	49000	1. Self	1	0	0	0
349	1. Male	1. Male	2. Urban	2. Married	3. Secondary	3. Moslem		2. Business/trader		900000	1. Car… 2. Motor cycle 5. Television 6. Mobile phone 7.Piece of land 8.Owns a house	1	1	0	0	1	1	1	1	0	7	3	1. Yes	1. Health 2. Clothes/home utensils 3. School fees 4. Emergencies	1	1	1	1	0		1. Yes	2	3. Good	1. Yes	1. Yes	2. Private health facility 3. Self-treatment 4. Other (traditional healer/herbalist)	0	1	1	1	4	2. Satisfied	4. Good	80000	1. Self	1	0	0	0
350	1. Male	1. Male	2. Urban	2. Married	4. Tertiary	3. Moslem		2. Business/trader		400000	2. Motor cycle 4. Radio 5. Television 6. Mobile phone 7.Piece of land 8.Owns a house	0	1	0	1	1	1	1	1	0	5	2	2. No								1. Yes	1	2. Poor	1. Yes	1. Yes	2. Private health facility 4. Other (traditional healer/herbalist)	0	1	0	1	5	3. Neutral	3. Neutral	50000	1. Self	1	0	0	0
351	1. Male	1. Male	2. Urban	2. Married	2. Primary	3. Moslem		2. Business/trader		200000	5. Television 6. Mobile phone 8.Owns a house	0	0	0	0	1	1	0	1	0	4	1	1. Yes	1. Health 3. School fees 4. Emergencies	1	0	1	1	0		2. No		3. Good	2. No							4	2. Satisfied	3. Neutral	00	1. Self	1	0	0	0
352	2. Female	1. Male	2. Urban	2. Married	3. Secondary	3. Moslem		2. Business/trader		500000	1. Car… 3. Bicycle 5. Television 6. Mobile phone 7.Piece of land 8.Owns a house	1	0	1	0	1	1	1	1	0	6	5	2. No								2. No		4. Very good	1. Yes	1. Yes	2. Private health facility	0	1	0	0	1	2. Satisfied	4. Good	250000	1. Self	1	0	0	0
353	1. Male	1. Male	2. Urban	1. Single	3. Secondary	1. Catholic		2. Business/trader		600000	4. Radio 5. Television 6. Mobile phone	0	0	0	1	1	1	0	0	0	2	4	2. No								1. Yes	1	3. Good	1. Yes	1. Yes	1. Public health facility	1	0	0	0	2	3. Neutral	4. Good	50000	1. Self	1	0	0	0
354	2. Female	2. Female	2. Urban	2. Married	2. Primary	3. Moslem		2. Business/trader		650000	2. Motor cycle 4. Radio 5. Television 6. Mobile phone 7.Piece of land 8.Owns a house	0	1	0	1	1	1	1	1	0	4	4	2. No								2. No		4. Very good	1. Yes	1. Yes	2. Private health facility	0	1	0	0	1	2. Satisfied	4. Good	150000	1. Self	1	0	0	0
355	2. Female	1. Male	2. Urban	2. Married	3. Secondary	3. Moslem		2. Business/trader		900000	2. Motor cycle 4. Radio 5. Television 6. Mobile phone	0	1	0	1	1	1	0	0	0	4	4	2. No								1. Yes	1	3. Good	1. Yes	1. Yes	1. Public health facility	1	0	0	0	1	3. Neutral	3. Neutral	140000	1. Self	1	0	0	0
356	1. Male	1. Male	2. Urban	2. Married	2. Primary	3. Moslem		2. Business/trader		2000000	1. Car… 4. Radio 5. Television 6. Mobile phone 7.Piece of land 8.Owns a house 9. Animals	1	0	0	1	1	1	1	1	1	11	24	1. Yes	1. Health 3. School fees 4. Emergencies 5. Others (specify)	1	0	1	1	1	Future plans	1. Yes	2	3. Good	1. Yes	1. Yes	2. Private health facility	0	1	0	0	45	2. Satisfied	2. Low	350000	1. Self	1	0	0	0
357	2. Female	2. Female	2. Urban	2. Married	3. Secondary	2. Protestant		2. Business/trader		400000	5. Television 6. Mobile phone 7.Piece of land 8.Owns a house	0	0	0	0	1	1	1	1	0	3	6	1. Yes	1. Health 4. Emergencies	1	0	0	1	0		2. No		3. Good	1. Yes	1. Yes	1. Public health facility	1	0	0	0	2	4. Dissatisfied	1. Very low	100000	1. Self	1	0	0	0
358	1. Male	1. Male	2. Urban	2. Married	3. Secondary	3. Moslem		2. Business/trader		450000	5. Television 6. Mobile phone 8.Owns a house	0	0	0	0	1	1	0	1	0	5	14	1. Yes	4. Emergencies	0	0	0	1	0		1. Yes	2	2. Poor	1. Yes	1. Yes	1. Public health facility 2. Private health facility	1	1	0	0	2	4. Dissatisfied	2. Low	80000	1. Self	1	0	0	0
359	1. Male	1. Male	2. Urban	1. Single	3. Secondary	2. Protestant		2. Business/trader		200000	4. Radio 5. Television 6. Mobile phone	0	0	0	1	1	1	0	0	0	3	0	2. No								2. No		4. Very good	2. No							4	3. Neutral	3. Neutral	00	5. Others (specify)	0	0	0	0
360	1. Male	1. Male	2. Urban	2. Married	2. Primary	3. Moslem		2. Business/trader		1500000	1. Car… 4. Radio 5. Television 6. Mobile phone 7.Piece of land 8.Owns a house	1	0	0	1	1	1	1	1	0	7	7	2. No								2. No		4. Very good	1. Yes	1. Yes	1. Public health facility 2. Private health facility	1	1	0	0	2	1. Very Satisfied	1. Very low	180000	1. Self	1	0	0	0
361	1. Male	1. Male	2. Urban	2. Married	2. Primary	2. Protestant		2. Business/trader		500000	2. Motor cycle 4. Radio 5. Television 6. Mobile phone 7.Piece of land 8.Owns a house 9. Animals	0	1	0	1	1	1	1	1	1	5	4	1. Yes	4. Emergencies	0	0	0	1	0		2. No		3. Good	2. No							2	3. Neutral	2. Low	55000	1. Self	1	0	0	0
362	2. Female	2. Female	2. Urban	3. Separated	2. Primary	3. Moslem		2. Business/trader		800000	4. Radio 5. Television 6. Mobile phone 7.Piece of land 8.Owns a house	0	0	0	1	1	1	1	1	0	3	3	2. No								2. No		4. Very good	2. No							1	1. Very Satisfied	2. Low	70000	1. Self	1	0	0	0
363	1. Male	1. Male	2. Urban	2. Married	4. Tertiary	3. Moslem		2. Business/trader		700000	1. Car… 5. Television 6. Mobile phone 7.Piece of land 8.Owns a house	1	0	0	0	1	1	1	1	0	5	3	1. Yes	1. Health 3. School fees 4. Emergencies	1	0	1	1	0		2. No		4. Very good	2. No							4	3. Neutral	3. Neutral	00	5. Others (specify)	0	0	0	0
364	1. Male	1. Male	2. Urban	2. Married	3. Secondary	2. Protestant		2. Business/trader		1700000	1. Car… 4. Radio 5. Television 6. Mobile phone 7.Piece of land 8.Owns a house	1	0	0	1	1	1	1	1	0	6	6	2. No								2. No		3. Good	1. Yes	1. Yes	2. Private health facility	0	1	0	0	1	4. Dissatisfied	2. Low	110000	1. Self	1	0	0	0
365	1. Male	1. Male	2. Urban	2. Married	3. Secondary	2. Protestant		2. Business/trader		800000	1. Car… 4. Radio 5. Television 6. Mobile phone 7.Piece of land 8.Owns a house 9. Animals	1	0	0	1	1	1	1	1	1	6	6	1. Yes	2. Clothes/home utensils 3. School fees 4. Emergencies	0	1	1	1	0		1. Yes	1	3. Good	1. Yes	1. Yes	2. Private health facility	0	1	0	0	3	4. Dissatisfied	2. Low	200000	1. Self	1	0	0	0
366	2. Female	2. Female	2. Urban	3. Separated	4. Tertiary	2. Protestant		2. Business/trader		600000	1. Car… 4. Radio 5. Television 6. Mobile phone 7.Piece of land 8.Owns a house 9. Animals	1	0	0	1	1	1	1	1	1	4	2	1. Yes	3. School fees 4. Emergencies	0	0	1	1	0		2. No		3. Good	1. Yes	1. Yes	2. Private health facility	0	1	0	0	2	4. Dissatisfied	2. Low	32000	1. Self	1	0	0	0
367	2. Female	1. Male	2. Urban	2. Married	3. Secondary	3. Moslem		2. Business/trader		150000	4. Radio 5. Television 6. Mobile phone	0	0	0	1	1	1	0	0	0	3	1	2. No								2. No		3. Good	1. Yes	1. Yes	2. Private health facility	0	1	0	0	2	2. Satisfied	3. Neutral	5000	1. Self	1	0	0	0
368	1. Male	1. Male	2. Urban	2. Married	4. Tertiary	3. Moslem		2. Business/trader		450000	2. Motor cycle 5. Television 6. Mobile phone	0	1	0	0	1	1	0	0	0	3	3	2. No								2. No		3. Good	2. No							2	2. Satisfied	4. Good	35000	1. Self	1	0	0	0
369	1. Male	1. Male	2. Urban	2. Married	3. Secondary	3. Moslem		2. Business/trader		700000	2. Motor cycle 5. Television 6. Mobile phone 7.Piece of land 8.Owns a house 9. Animals	0	1	0	0	1	1	1	1	1	6	8	1. Yes	4. Emergencies	0	0	0	1	0		2. No		3. Good	1. Yes	1. Yes	1. Public health facility 2. Private health facility	1	1	0	0	1	4. Dissatisfied	2. Low	27000	1. Self	1	0	0	0
370	1. Male	1. Male	2. Urban	2. Married	2. Primary	1. Catholic		2. Business/trader		200000	3. Bicycle 5. Television 6. Mobile phone 8.Owns a house	0	0	1	0	1	1	0	1	0	5	2	2. No								2. No		3. Good	1. Yes	1. Yes	1. Public health facility 2. Private health facility	1	1	0	0	2	2. Satisfied	4. Good	9500	1. Self	1	0	0	0
371	1. Male	1. Male	2. Urban	2. Married	3. Secondary	3. Moslem		2. Business/trader		500000	2. Motor cycle 4. Radio 5. Television 6. Mobile phone 7.Piece of land 8.Owns a house	0	1	0	1	1	1	1	1	0	4	8	1. Yes	1. Health 3. School fees 4. Emergencies	1	0	1	1	0		2. No		3. Good	1. Yes	1. Yes	1. Public health facility	1	0	0	0	2	3. Neutral	3. Neutral	2000	1. Self	1	0	0	0
372	1. Male	1. Male	2. Urban	2. Married	4. Tertiary	2. Protestant		2. Business/trader		100000	3. Bicycle 4. Radio 5. Television 6. Mobile phone	0	0	1	1	1	1	0	0	0	3	2	2. No								2. No		3. Good	2. No							3	3. Neutral	2. Low	00	5. Others (specify)	0	0	0	0
373	2. Female	1. Male	2. Urban	1. Single	4. Tertiary	2. Protestant		2. Business/trader		200000	5. Television 6. Mobile phone	0	0	0	0	1	1	0	0	0	1	6	2. No								2. No		3. Good	1. Yes	1. Yes	1. Public health facility	1	0	0	0	2	4. Dissatisfied	2. Low	800000	1. Self 2. Relative	1	1	0	0
374	1. Male	1. Male	2. Urban	2. Married	4. Tertiary	2. Protestant		2. Business/trader		800000	2. Motor cycle 4. Radio 5. Television 6. Mobile phone 7.Piece of land 9. Animals	0	1	0	1	1	1	1	0	1	6	6	1. Yes	5. Others (specify)	0	0	0	0	1	Saving for the future.	2. No		3. Good	1. Yes	1. Yes	2. Private health facility	0	1	0	0	2	4. Dissatisfied	2. Low	400000	1. Self	1	0	0	0
375	1. Male	1. Male	2. Urban	2. Married	2. Primary	3. Moslem		2. Business/trader		500000	1. Car… 3. Bicycle 4. Radio 5. Television 6. Mobile phone 7.Piece of land 8.Owns a house	1	0	1	1	1	1	1	1	0	7	7	2. No								2. No		3. Good	1. Yes	1. Yes	2. Private health facility	0	1	0	0	1	2. Satisfied	1. Very low	180000	1. Self	1	0	0	0
376	1. Male	1. Male	2. Urban	2. Married	4. Tertiary	1. Catholic		2. Business/trader		500000	2. Motor cycle 4. Radio 5. Television 6. Mobile phone 8.Owns a house	0	1	0	1	1	1	0	1	0	3	6	1. Yes	4. Emergencies	0	0	0	1	0		2. No		3. Good	1. Yes	1. Yes	2. Private health facility	0	1	0	0	1	4. Dissatisfied	2. Low	.30000	1. Self	1	0	0	0
377	1. Male	1. Male	2. Urban	2. Married	4. Tertiary	3. Moslem		2. Business/trader		100000	1. Car… 4. Radio 5. Television 6. Mobile phone 7.Piece of land 8.Owns a house 9. Animals	1	0	0	1	1	1	1	1	1	6	10	1. Yes	4. Emergencies	0	0	0	1	0		1. Yes	1	3. Good	1. Yes	1. Yes	2. Private health facility	0	1	0	0	2	3. Neutral	4. Good	60000	1. Self	1	0	0	0
378	2. Female	1. Male	2. Urban	2. Married	3. Secondary	3. Moslem		2. Business/trader		800000	1. Car… 2. Motor cycle 5. Television 6. Mobile phone 7.Piece of land 8.Owns a house 9. Animals	1	1	0	0	1	1	1	1	1	3	11	1. Yes	4. Emergencies	0	0	0	1	0		2. No		3. Good	1. Yes	1. Yes	2. Private health facility	0	1	0	0	2	4. Dissatisfied	2. Low	28000	1. Self	1	0	0	0
379	1. Male	1. Male	2. Urban	2. Married	2. Primary	5. Born again		2. Business/trader		30000	4. Radio 5. Television 6. Mobile phone 7.Piece of land	0	0	0	1	1	1	1	0	0	5	7	2. No								2. No		3. Good	1. Yes	1. Yes	2. Private health facility	0	1	0	0	2	4. Dissatisfied	4. Good	30000	1. Self	1	0	0	0
380	1. Male	1. Male	2. Urban	2. Married	3. Secondary	3. Moslem		2. Business/trader		280000	3. Bicycle 4. Radio 6. Mobile phone 9. Animals	0	0	1	1	0	1	0	0	1	5	7	1. Yes	1. Health 2. Clothes/home utensils 3. School fees 5. Others (specify)	1	1	1	0	1	Development purpose	2. No		3. Good	1. Yes	1. Yes	2. Private health facility	0	1	0	0	1	2. Satisfied	2. Low	60000	1. Self	1	0	0	0
381	1. Male	1. Male	2. Urban	2. Married	3. Secondary	2. Protestant		2. Business/trader		240000	3. Bicycle 4. Radio 5. Television 6. Mobile phone	0	0	1	1	1	1	0	0	0	5	0	1. Yes	4. Emergencies	0	0	0	1	0		2. No		3. Good	1. Yes	1. Yes	2. Private health facility	0	1	0	0	4	3. Neutral	2. Low	9000	1. Self	1	0	0	0
382	1. Male	1. Male	2. Urban	2. Married	2. Primary	3. Moslem		2. Business/trader		900000	4. Radio 7.Piece of land 8.Owns a house	0	0	0	1	0	0	1	1	0	7	4	2. No								2. No		3. Good	1. Yes	1. Yes	1. Public health facility	1	0	0	0	2	2. Satisfied	4. Good	100000	1. Self	1	0	0	0
383	2. Female	1. Male	2. Urban	2. Married	3. Secondary	2. Protestant		2. Business/trader		2000000	1. Car… 2. Motor cycle 4. Radio 5. Television 6. Mobile phone 7.Piece of land 8.Owns a house 9. Animals	1	1	0	1	1	1	1	1	1	5	12	1. Yes	1. Health 3. School fees 4. Emergencies	1	0	1	1	0		1. Yes	1	3. Good	1. Yes	1. Yes	1. Public health facility 2. Private health facility 3. Self-treatment	1	1	1	0	3	3. Neutral	3. Neutral	3500000	1. Self 2. Relative	1	1	0	0
384	1. Male	1. Male	2. Urban	2. Married	4. Tertiary	3. Moslem		2. Business/trader		800000	2. Motor cycle 3. Bicycle 4. Radio 5. Television 6. Mobile phone 7.Piece of land 8.Owns a house 9. Animals	0	1	1	1	1	1	1	1	1	2	5	1. Yes	1. Health 3. School fees 4. Emergencies	1	0	1	1	0		2. No		2. Poor	1. Yes	1. Yes	2. Private health facility 3. Self-treatment	0	1	1	0	3	2. Satisfied	4. Good	0	5. Others (specify)	0	0	0	0
385	1. Male	1. Male	2. Urban	2. Married	4. Tertiary	5. Born again		3. motorcyclists /bicycle		600000	2. Motor cycle 4. Radio 5. Television 6. Mobile phone 7.Piece of land 8.Owns a house 9. Animals	0	1	0	1	1	1	1	1	1	3	6	1. Yes	1. Health 3. School fees	1	0	1	0	0		1. Yes	1	2. Poor	1. Yes	1. Yes	1. Public health facility 2. Private health facility 3. Self-treatment	1	1	1	0	3	4. Dissatisfied	2. Low	450000	1. Self 2. Relative	1	1	0	0
386	1. Male	1. Male	2. Urban	2. Married	3. Secondary	3. Moslem		2. Business/trader		600000	2. Motor cycle 4. Radio 5. Television 6. Mobile phone 8.Owns a house	0	1	0	1	1	1	0	1	0	4	9	1. Yes	4. Emergencies	0	0	0	1	0		2. No		3. Good	1. Yes	1. Yes	1. Public health facility 2. Private health facility 3. Self-treatment	1	1	1	0	2	4. Dissatisfied	2. Low	45000	1. Self 2. Relative	1	1	0	0
387	1. Male	1. Male	2. Urban	1. Single	3. Secondary	1. Catholic		2. Business/trader		500000	2. Motor cycle 5. Television 6. Mobile phone 7.Piece of land 8.Owns a house 9. Animals	0	1	0	0	1	1	1	1	1	1	4	2. No								2. No		3. Good	1. Yes	1. Yes	2. Private health facility	0	1	0	0	3	4. Dissatisfied	2. Low	90000	1. Self	1	0	0	0
388	2. Female	2. Female	2. Urban	4. Widowed	3. Secondary	2. Protestant		2. Business/trader		3500000	1. Car… 2. Motor cycle 4. Radio 5. Television 6. Mobile phone 7.Piece of land 8.Owns a house 9. Animals	1	1	0	1	1	1	1	1	1	3	93	1. Yes	1. Health 3. School fees 4. Emergencies	1	0	1	1	0		2. No		2. Poor	1. Yes	1. Yes	2. Private health facility 3. Self-treatment	0	1	1	0	3	3. Neutral	3. Neutral	0	5. Others (specify)	0	0	0	0
389	1. Male	1. Male	2. Urban	2. Married	3. Secondary	2. Protestant		2. Business/trader		500000	2. Motor cycle 3. Bicycle 4. Radio 5. Television 6. Mobile phone 7.Piece of land	0	1	1	1	1	1	1	0	0	2	4	1. Yes	1. Health 3. School fees 4. Emergencies	1	0	1	1	0		2. No		2. Poor	1. Yes	1. Yes	1. Public health facility 3. Self-treatment	1	0	1	0	3	4. Dissatisfied	2. Low	0	5. Others (specify)	0	0	0	0
390	1. Male	1. Male	2. Urban	2. Married	2. Primary	3. Moslem		2. Business/trader		1500000	1. Car… 2. Motor cycle 4. Radio 5. Television 6. Mobile phone 7.Piece of land 8.Owns a house 9. Animals	1	1	0	1	1	1	1	1	1	3	9	1. Yes	1. Health 3. School fees 4. Emergencies	1	0	1	1	0		2. No		2. Poor	1. Yes	1. Yes	1. Public health facility 3. Self-treatment	1	0	1	0	3	4. Dissatisfied	2. Low	0	5. Others (specify)	0	0	0	0
391	2. Female	2. Female	2. Urban	3. Separated	2. Primary	2. Protestant		2. Business/trader		1000000	1. Car… 4. Radio 5. Television 6. Mobile phone 7.Piece of land 8.Owns a house	1	0	0	1	1	1	1	1	0	5	10	1. Yes	1. Health 3. School fees 4. Emergencies	1	0	1	1	0		1. Yes	1	3. Good	1. Yes	1. Yes	1. Public health facility 2. Private health facility	1	1	0	0	2	3. Neutral	3. Neutral	300000	1. Self 3. Borrowed	1	0	1	0
392	2. Female	2. Female	2. Urban	4. Widowed	2. Primary	2. Protestant		2. Business/trader		300000	2. Motor cycle 5. Television 6. Mobile phone 7.Piece of land 8.Owns a house 9. Animals	0	1	0	0	1	1	1	1	1	6	4	1. Yes	5. Others (specify)	0	0	0	0	1	Village bank where we share our savings at the end of the end of the year.	2. No		3. Good	2. No							2	3. Neutral	2. Low	8500	1. Self	1	0	0	0
393	2. Female	1. Male	2. Urban	2. Married	3. Secondary	2. Protestant		2. Business/trader		600000	2. Motor cycle 4. Radio 5. Television 6. Mobile phone	0	1	0	1	1	1	0	0	0	3	3	2. No								2. No		3. Good	1. Yes	1. Yes	1. Public health facility 2. Private health facility	1	1	0	0	2	2. Satisfied	1. Very low	72000	1. Self	1	0	0	0
394	1. Male	1. Male	2. Urban	2. Married	3. Secondary	2. Protestant		2. Business/trader		900000	2. Motor cycle 3. Bicycle 4. Radio 5. Television 6. Mobile phone 7.Piece of land 8.Owns a house 9. Animals	0	1	1	1	1	1	1	1	1	4	7	1. Yes	1. Health 3. School fees 4. Emergencies	1	0	1	1	0		1. Yes	1	2. Poor	1. Yes	1. Yes	1. Public health facility 3. Self-treatment	1	0	1	0	3	4. Dissatisfied	2. Low	350000	1. Self 2. Relative	1	1	0	0
395	2. Female	1. Male	2. Urban	2. Married	3. Secondary	3. Moslem		2. Business/trader		450000	3. Bicycle 4. Radio 5. Television 6. Mobile phone 7.Piece of land	0	0	1	1	1	1	1	0	0	2	4	2. No								1. Yes	1	3. Good	1. Yes	1. Yes	1. Public health facility 3. Self-treatment	1	0	1	0	2	4. Dissatisfied	2. Low	3000000	1. Self 2. Relative 3. Borrowed	1	1	1	0
396	2. Female	1. Male	2. Urban	2. Married	3. Secondary	2. Protestant		2. Business/trader		300000	5. Television 6. Mobile phone 7.Piece of land 8.Owns a house	0	0	0	0	1	1	1	1	0	6	2	1. Yes	1. Health 2. Clothes/home utensils 4. Emergencies	1	1	0	1	0		2. No		3. Good	1. Yes	1. Yes	1. Public health facility 2. Private health facility	1	1	0	0	2	2. Satisfied	4. Good	30000	1. Self 2. Relative	1	1	0	0
397	2. Female	1. Male	2. Urban	2. Married	4. Tertiary	1. Catholic		2. Business/trader		650000	2. Motor cycle 3. Bicycle 4. Radio 5. Television 6. Mobile phone 7.Piece of land 9. Animals	0	1	1	1	1	1	1	0	1	2	3	2. No								2. No		2. Poor	1. Yes	1. Yes	1. Public health facility 3. Self-treatment	1	0	1	0	2	4. Dissatisfied	2. Low	0	5. Others (specify)	0	0	0	0
398	2. Female	1. Male	2. Urban	2. Married	4. Tertiary	1. Catholic		2. Business/trader		440000	2. Motor cycle 4. Radio 5. Television 6. Mobile phone 7.Piece of land 8.Owns a house 9. Animals	0	1	0	1	1	1	1	1	1	3	6	1. Yes	1. Health 3. School fees 4. Emergencies	1	0	1	1	0		1. Yes	1	2. Poor	1. Yes	1. Yes	1. Public health facility 3. Self-treatment	1	0	1	0	3	4. Dissatisfied	2. Low	260000	1. Self 2. Relative	1	1	0	0
399	2. Female	1. Male	2. Urban	2. Married	4. Tertiary	1. Catholic		2. Business/trader		400000	3. Bicycle 4. Radio 5. Television 6. Mobile phone	0	0	1	1	1	1	0	0	0	5	4	2. No								2. No		3. Good	1. Yes	1. Yes	3. Self-treatment	0	0	1	0	1	5. Very Dissatisfied	1. Very low	5000	1. Self	1	0	0	0
400	1. Male	1. Male	2. Urban	2. Married	3. Secondary	2. Protestant		2. Business/trader		800000	4. Radio 5. Television 6. Mobile phone 7.Piece of land 8.Owns a house 9. Animals	0	0	0	1	1	1	1	1	1	6	6	2. No								1. Yes	2	3. Good	1. Yes	1. Yes	2. Private health facility	0	1	0	0	2	4. Dissatisfied	2. Low	10000	1. Self	1	0	0	0
401	1. Male	1. Male	2. Urban	2. Married	2. Primary	1. Catholic		2. Business/trader		1200000	3. Bicycle 4. Radio 5. Television 6. Mobile phone 7.Piece of land	0	0	1	1	1	1	1	0	0	5	5	2. No								1. Yes	1	3. Good	2. No							1	2. Satisfied	3. Neutral	160000	1. Self	1	0	0	0
402	2. Female	2. Female	2. Urban	4. Widowed	3. Secondary	3. Moslem		2. Business/trader		300000	4. Radio 5. Television 6. Mobile phone 7.Piece of land 8.Owns a house 9. Animals	0	0	0	1	1	1	1	1	1	8	8	1. Yes	1. Health 4. Emergencies	1	0	0	1	0		1. Yes	1	3. Good	1. Yes	1. Yes	1. Public health facility 2. Private health facility	1	1	0	0	2	3. Neutral	3. Neutral	50000	1. Self	1	0	0	0
403	1. Male	1. Male	2. Urban	2. Married	3. Secondary	3. Moslem		2. Business/trader		800000	5. Television 6. Mobile phone	0	0	0	0	1	1	0	0	0	2	2	2. No								2. No		3. Good	2. No							1	2. Satisfied	4. Good	80000	1. Self	1	0	0	0
404	1. Male	1. Male	2. Urban	2. Married	3. Secondary	3. Moslem		2. Business/trader		250000	2. Motor cycle 4. Radio 5. Television 6. Mobile phone 8.Owns a house 9. Animals	0	1	0	1	1	1	0	1	1	5	4	1. Yes	4. Emergencies	0	0	0	1	0		2. No		3. Good	1. Yes	1. Yes	3. Self-treatment	0	0	1	0	2	4. Dissatisfied	2. Low	24000	1. Self	1	0	0	0
405	1. Male	1. Male	2. Urban	2. Married	3. Secondary	3. Moslem		2. Business/trader		400000	4. Radio 5. Television 6. Mobile phone 7.Piece of land 8.Owns a house	0	0	0	1	1	1	1	1	0	9	9	1. Yes	3. School fees 4. Emergencies	0	0	1	1	0		2. No		2. Poor	2. No							2	3. Neutral	3. Neutral	5000	1. Self	1	0	0	0
406	1. Male	1. Male	2. Urban	3. Separated	4. Tertiary	2. Protestant		3. motorcyclists /bicycle		680000	2. Motor cycle 3. Bicycle 4. Radio 5. Television 6. Mobile phone 7.Piece of land 8.Owns a house 9. Animals	0	1	1	1	1	1	1	1	1	3	8	2. No								2. No		2. Poor	1. Yes	1. Yes	2. Private health facility 3. Self-treatment	0	1	1	0	3	4. Dissatisfied	2. Low	0	5. Others (specify)	0	0	0	0
407	1. Male	1. Male	2. Urban	2. Married	4. Tertiary	1. Catholic		2. Business/trader		1500000	1. Car… 4. Radio 5. Television 6. Mobile phone 7.Piece of land 8.Owns a house	1	0	0	1	1	1	1	1	0	3	3	2. No								2. No		3. Good	1. Yes	1. Yes	2. Private health facility	0	1	0	0	24	2. Satisfied	4. Good	700000	1. Self	1	0	0	0
408	1. Male	1. Male	2. Urban	2. Married	4. Tertiary	2. Protestant		2. Business/trader		200000	2. Motor cycle 3. Bicycle 4. Radio 5. Television 6. Mobile phone 7.Piece of land	0	1	1	1	1	1	1	0	0	2	5	1. Yes	2. Clothes/home utensils 3. School fees 4. Emergencies	0	1	1	1	0		2. No		2. Poor	1. Yes	1. Yes	1. Public health facility 2. Private health facility	1	1	0	0	2	4. Dissatisfied	2. Low	0	5. Others (specify)	0	0	0	0
409	1. Male	1. Male	2. Urban	2. Married	2. Primary	1. Catholic		2. Business/trader		300000	2. Motor cycle 4. Radio 5. Television 6. Mobile phone 7.Piece of land 8.Owns a house 9. Animals	0	1	0	1	1	1	1	1	1	2	4	2. No								1. Yes	1	2. Poor	1. Yes	1. Yes	2. Private health facility 3. Self-treatment	0	1	1	0	2	4. Dissatisfied	2. Low	550000	1. Self 2. Relative 3. Borrowed	1	1	1	0
410	2. Female	2. Female	2. Urban	2. Married	4. Tertiary	2. Protestant		2. Business/trader		220000	4. Radio 5. Television 6. Mobile phone	0	0	0	1	1	1	0	0	0	3	5	1. Yes	3. School fees 4. Emergencies	0	0	1	1	0		2. No		3. Good	2. No							1	4. Dissatisfied	2. Low	0	5. Others (specify)	0	0	0	0
411	1. Male	1. Male	2. Urban	2. Married	3. Secondary	4. Seventh Day Adventist (SDA)		2. Business/trader		400000	2. Motor cycle 4. Radio 5. Television 6. Mobile phone 7.Piece of land	0	1	0	1	1	1	1	0	0	3	5	1. Yes	3. School fees 4. Emergencies	0	0	1	1	0		1. Yes	1	2. Poor	1. Yes	1. Yes	1. Public health facility 3. Self-treatment	1	0	1	0	2	4. Dissatisfied	2. Low	280000	1. Self 2. Relative	1	1	0	0
412	2. Female	1. Male	2. Urban	2. Married	2. Primary	3. Moslem		2. Business/trader		100000	3. Bicycle 6. Mobile phone	0	0	1	0	0	1	0	0	0	3	2	2. No								2. No		2. Poor	2. No							2	3. Neutral	2. Low	0	5. Others (specify)	0	0	0	0
413	1. Male	1. Male	1. Rural	2. Married	2. Primary	1. Catholic		2. Business/trader		300000	4. Radio 5. Television 6. Mobile phone	0	0	0	1	1	1	0	0	0	2	5	2. No								1. Yes	1	3. Good	1. Yes	1. Yes	2. Private health facility	0	1	0	0	2	3. Neutral	3. Neutral	32000	1. Self	1	0	0	0
414	2. Female	2. Female	2. Urban	1. Single	3. Secondary	2. Protestant		2. Business/trader		360000	5. Television 6. Mobile phone	0	0	0	0	1	1	0	0	0	2	2	2. No								2. No		3. Good	2. No							1	2. Satisfied	3. Neutral	25000	1. Self	1	0	0	0
415	1. Male	1. Male	2. Urban	2. Married	1. None	2. Protestant		2. Business/trader		450000	4. Radio 5. Television 6. Mobile phone 7.Piece of land 8.Owns a house	0	0	0	1	1	1	1	1	0	5	6	1. Yes	4. Emergencies	0	0	0	1	0		1. Yes	1	3. Good	2. No							3	3. Neutral	2. Low	50000	1. Self	1	0	0	0
416	1. Male	1. Male	2. Urban	2. Married	3. Secondary	3. Moslem		2. Business/trader		300000	4. Radio 5. Television 6. Mobile phone 8.Owns a house	0	0	0	1	1	1	0	1	0	4	6	1. Yes	4. Emergencies	0	0	0	1	0		1. Yes	1	3. Good	1. Yes	1. Yes	2. Private health facility	0	1	0	0	2	4. Dissatisfied	2. Low	70000	1. Self	1	0	0	0
417	2. Female	1. Male	2. Urban	2. Married	2. Primary	3. Moslem		2. Business/trader		900000	5. Television 6. Mobile phone 8.Owns a house	0	0	0	0	1	1	0	1	0	5	5	2. No								1. Yes	1	3. Good	1. Yes	1. Yes	1. Public health facility 2. Private health facility	1	1	0	0	1	2. Satisfied	4. Good	65000	1. Self	1	0	0	0
418	1. Male	1. Male	2. Urban	4. Widowed	3. Secondary	4. Seventh Day Adventist (SDA)		2. Business/trader		50000	4. Radio 5. Television 6. Mobile phone 7.Piece of land 8.Owns a house 9. Animals	0	0	0	1	1	1	1	1	1	3	4	1. Yes	1. Health 3. School fees 4. Emergencies	1	0	1	1	0		1. Yes	1	3. Good	1. Yes	1. Yes	2. Private health facility	0	1	0	0	3	3. Neutral	3. Neutral	60000	1. Self	1	0	0	0
419	1. Male	1. Male	2. Urban	2. Married	4. Tertiary	5. Born again		2. Business/trader		1000000	3. Bicycle 4. Radio 5. Television 6. Mobile phone 7.Piece of land 9. Animals	0	0	1	1	1	1	1	0	1	7	8	1. Yes	4. Emergencies	0	0	0	1	0		1. Yes	2	3. Good	1. Yes	1. Yes	2. Private health facility	0	1	0	0	3	4. Dissatisfied	2. Low	150000	1. Self 2. Relative	1	1	0	0
420	1. Male	1. Male	2. Urban	2. Married	2. Primary	3. Moslem		2. Business/trader		700000	2. Motor cycle 4. Radio 5. Television 6. Mobile phone	0	1	0	1	1	1	0	0	0	3	3	2. No								2. No		4. Very good	2. No							1	2. Satisfied	3. Neutral	10000	1. Self	1	0	0	0
421	1. Male	1. Male	2. Urban	2. Married	3. Secondary	2. Protestant		2. Business/trader		90000	3. Bicycle 4. Radio 5. Television 6. Mobile phone 7.Piece of land 8.Owns a house 9. Animals	0	0	1	1	1	1	1	1	1	3	6	1. Yes	4. Emergencies	0	0	0	1	0		1. Yes	2	3. Good	1. Yes	1. Yes	1. Public health facility	1	0	0	0	2	2. Satisfied	4. Good	30000	1. Self	1	0	0	0
422	2. Female	2. Female	2. Urban	3. Separated	1. None	1. Catholic		2. Business/trader		150000	3. Bicycle 6. Mobile phone 7.Piece of land 8.Owns a house 9. Animals	0	0	1	0	0	1	1	1	1	2	1	2. No								2. No		2. Poor	2. No							3	3. Neutral	2. Low	0	5. Others (specify)	0	0	0	0
423	1. Male	1. Male	2. Urban	2. Married	2. Primary	2. Protestant		2. Business/trader		1000000	1. Car… 2. Motor cycle 5. Television 6. Mobile phone 7.Piece of land 8.Owns a house 9. Animals	1	1	0	0	1	1	1	1	1	8	16	1. Yes	4. Emergencies	0	0	0	1	0		1. Yes	1	3. Good	1. Yes	1. Yes	2. Private health facility	0	1	0	0	2	3. Neutral	2. Low	125000	1. Self	1	0	0	0
424	1. Male	1. Male	2. Urban	2. Married	2. Primary	3. Moslem		2. Business/trader		450000	2. Motor cycle 4. Radio 5. Television 6. Mobile phone 8.Owns a house	0	1	0	1	1	1	0	1	0	4	7	1. Yes	4. Emergencies	0	0	0	1	0		2. No		3. Good	1. Yes	1. Yes	1. Public health facility 2. Private health facility	1	1	0	0	2	4. Dissatisfied	2. Low	10000	1. Self	1	0	0	0
425	1. Male	1. Male	1. Rural	2. Married	3. Secondary	3. Moslem		3. motorcyclists /bicycle		150000	2. Motor cycle 6. Mobile phone 8.Owns a house	0	1	0	0	0	1	0	1	0	6	11	1. Yes	4. Emergencies	0	0	0	1	0		2. No		3. Good	1. Yes	1. Yes	1. Public health facility	1	0	0	0	1	3. Neutral	2. Low	4000	1. Self	1	0	0	0
426	1. Male	1. Male	2. Urban	2. Married	3. Secondary	1. Catholic		3. motorcyclists /bicycle		200000	4. Radio 5. Television 6. Mobile phone	0	0	0	1	1	1	0	0	0	3	2	2. No								2. No		3. Good	1. Yes	1. Yes	2. Private health facility	0	1	0	0	1	3. Neutral	2. Low	15000	1. Self	1	0	0	0
427	1. Male	1. Male	1. Rural	2. Married	2. Primary	3. Moslem		3. motorcyclists /bicycle		100000	2. Motor cycle 3. Bicycle 4. Radio 6. Mobile phone 7.Piece of land 8.Owns a house	0	1	1	1	0	1	1	1	0	5	11	1. Yes	4. Emergencies	0	0	0	1	0		1. Yes	1	3. Good	1. Yes	1. Yes	1. Public health facility 2. Private health facility	1	1	0	0	3	4. Dissatisfied	1. Very low	25000	1. Self 2. Relative	1	1	0	0
428	1. Male	1. Male	1. Rural	2. Married	2. Primary	3. Moslem		3. motorcyclists /bicycle		120000	2. Motor cycle 6. Mobile phone 7.Piece of land 8.Owns a house 9. Animals	0	1	0	0	0	1	1	1	1	4	13	1. Yes	5. Others (specify)	0	0	0	0	1	Village bank we share our savings and profits at the end of the year.	2. No		3. Good	1. Yes	1. Yes	1. Public health facility	1	0	0	0	4	3. Neutral	1. Very low	27000	1. Self	1	0	0	0
429	1. Male	1. Male	1. Rural	2. Married	3. Secondary	3. Moslem		3. motorcyclists /bicycle		250000	2. Motor cycle 4. Radio 6. Mobile phone 7.Piece of land 8.Owns a house	0	1	0	1	0	1	1	1	0	4	7	2. No								2. No		3. Good	1. Yes	1. Yes	1. Public health facility	1	0	0	0	2	3. Neutral	2. Low	7500	1. Self	1	0	0	0
430	1. Male	1. Male	2. Urban	2. Married	3. Secondary	1. Catholic		3. motorcyclists /bicycle		150000	2. Motor cycle 5. Television 6. Mobile phone	0	1	0	0	1	1	0	0	0	4	7	2. No								2. No		3. Good	1. Yes	1. Yes	1. Public health facility	1	0	0	0	1	3. Neutral	3. Neutral	2000	1. Self	1	0	0	0
431	1. Male	1. Male	1. Rural	2. Married	2. Primary	2. Protestant		3. motorcyclists /bicycle		200000	2. Motor cycle 4. Radio 6. Mobile phone 7.Piece of land 8.Owns a house	0	1	0	1	0	1	1	1	0	6	5	2. No								2. No		3. Good	1. Yes	1. Yes	4. Other (traditional healer/herbalist)	0	0	0	1	3	3. Neutral	2. Low	0	1. Self	1	0	0	0
432	1. Male	1. Male	1. Rural	2. Married	2. Primary	3. Moslem		3. motorcyclists /bicycle		200000	2. Motor cycle 6. Mobile phone 7.Piece of land 8.Owns a house 9. Animals	0	1	0	0	0	1	1	1	1	4	7	1. Yes	4. Emergencies	0	0	0	1	0		2. No		3. Good	1. Yes	1. Yes	1. Public health facility	1	0	0	0	3	3. Neutral	2. Low	36000	2. Relative	0	1	0	0
433	1. Male	1. Male	1. Rural	2. Married	4. Tertiary	2. Protestant		3. motorcyclists /bicycle		150000	2. Motor cycle 6. Mobile phone 8.Owns a house	0	1	0	0	0	1	0	1	0	4	9	2. No								2. No		3. Good	1. Yes	1. Yes	1. Public health facility 2. Private health facility	1	1	0	0	2	3. Neutral	2. Low	12500	1. Self	1	0	0	0
434	1. Male	1. Male	1. Rural	2. Married	3. Secondary	3. Moslem		3. motorcyclists /bicycle		250000	2. Motor cycle 4. Radio 5. Television 6. Mobile phone 8.Owns a house	0	1	0	1	1	1	0	1	0	3	5	1. Yes	4. Emergencies	0	0	0	1	0		2. No		3. Good	1. Yes	1. Yes	1. Public health facility	1	0	0	0	4	3. Neutral	3. Neutral	2500	1. Self	1	0	0	0
435	1. Male	1. Male	1. Rural	2. Married	3. Secondary	2. Protestant		3. motorcyclists /bicycle		300000	2. Motor cycle 4. Radio 6. Mobile phone 7.Piece of land 8.Owns a house 9. Animals	0	1	0	1	0	1	1	1	1	10	20	1. Yes	5. Others (specify)	0	0	0	0	1	For getting motor cycles on loan.	1. Yes	1	3. Good	1. Yes	1. Yes	1. Public health facility 2. Private health facility	1	1	0	0	4	4. Dissatisfied	2. Low	4000000	1. Self 2. Relative	1	1	0	0
436	1. Male	1. Male	1. Rural	2. Married	3. Secondary	2. Protestant		3. motorcyclists /bicycle		150000	4. Radio 6. Mobile phone 8.Owns a house	0	0	0	1	0	1	0	1	0	8	7	2. No								2. No		3. Good	1. Yes	1. Yes	1. Public health facility	1	0	0	0	8	4. Dissatisfied	2. Low	750000	1. Self	1	0	0	0
437	1. Male	1. Male	1. Rural	2. Married	2. Primary	2. Protestant		3. motorcyclists /bicycle		100000	6. Mobile phone 7.Piece of land 8.Owns a house	0	0	0	0	0	1	1	1	0	10	9	2. No								1. Yes	1	3. Good	1. Yes	1. Yes	1. Public health facility 2. Private health facility	1	1	0	0	1	4. Dissatisfied	2. Low	200000	1. Self 2. Relative	1	1	0	0
438	1. Male	1. Male	1. Rural	2. Married	3. Secondary	3. Moslem		3. motorcyclists /bicycle		180000	2. Motor cycle 6. Mobile phone 8.Owns a house	0	1	0	0	0	1	0	1	0	5	4	2. No								2. No		3. Good	2. No							2	3. Neutral	1. Very low	0	5. Others (specify)	0	0	0	0
439	1. Male	1. Male	2. Urban	2. Married	2. Primary	3. Moslem		2. Business/trader		500000	1. Car… 4. Radio 5. Television 6. Mobile phone 7.Piece of land 8.Owns a house 9. Animals	1	0	0	1	1	1	1	1	1	3	8	2. No								2. No		3. Good	1. Yes	1. Yes	1. Public health facility	1	0	0	0	1	3. Neutral	2. Low	12000	1. Self	1	0	0	0
440	1. Male	1. Male	1. Rural	2. Married	3. Secondary	3. Moslem		1. Farmer		Shs.500000	3. Bicycle 4. Radio 6. Mobile phone 7.Piece of land 8.Owns a house	0	0	1	1	0	1	1	1	0	6	25	2. No								2. No		3. Good	1. Yes	1. Yes	1. Public health facility 2. Private health facility	1	1	0	0	25	2. Satisfied	2. Low	Shs.200000	1. Self	1	0	0	0
441	1. Male	1. Male	1. Rural	2. Married	2. Primary	1. Catholic		1. Farmer		Shs.200000	2. Motor cycle 3. Bicycle 4. Radio 6. Mobile phone 7.Piece of land 8.Owns a house 9. Animals	0	1	1	1	0	1	1	1	1	10	5	2. No								1. Yes	2	3. Good	1. Yes	1. Yes	2. Private health facility	0	1	0	0	1	3. Neutral	2. Low	Shs.5500	1. Self	1	0	0	0
442	1. Male	1. Male	1. Rural	3. Separated	1. None	2. Protestant		1. Farmer		Shs.	7.Piece of land 8.Owns a house	0	0	0	0	0	0	1	1	0	1	4	2. No								2. No		2. Poor	2. No							1	3. Neutral	3. Neutral	Shs.0	5. Others (specify)	0	0	0	0
443	1. Male	1. Male	1. Rural	3. Separated	2. Primary	3. Moslem		1. Farmer		Shs.10000	6. Mobile phone 7.Piece of land 8.Owns a house	0	0	0	0	0	1	1	1	0	1	0	2. No								1. Yes	1	3. Good	1. Yes	1. Yes	1. Public health facility	1	0	0	0	1	1. Very Satisfied	4. Good	Shs.6000	2. Relative	0	1	0	0
444	1. Male	1. Male	1. Rural	2. Married	3. Secondary	2. Protestant		1. Farmer		Shs.90000	3. Bicycle 6. Mobile phone 7.Piece of land 8.Owns a house	0	0	1	0	0	1	1	1	0	6	4	1. Yes	1. Health 2. Clothes/home utensils 3. School fees	1	1	1	0	0		1. Yes	2	2. Poor	1. Yes	1. Yes	1. Public health facility	1	0	0	0	2	4. Dissatisfied	2. Low	Shs.38000	3. Borrowed	0	0	1	0
445	1. Male	1. Male	1. Rural	2. Married	2. Primary	3. Moslem		1. Farmer		Shs.	6. Mobile phone 7.Piece of land 8.Owns a house 9. Animals	0	0	0	0	0	1	1	1	1	8	10	1. Yes	4. Emergencies	0	0	0	1	0		1. Yes	1	2. Poor	2. No							3	4. Dissatisfied	2. Low	Shs.20000	3. Borrowed	0	0	1	0
446	1. Male	1. Male	1. Rural	2. Married	2. Primary	2. Protestant		1. Farmer		Shs.150000	3. Bicycle 4. Radio 6. Mobile phone 7.Piece of land 8.Owns a house 9. Animals	0	0	1	1	0	1	1	1	1	2	7	1. Yes	2. Clothes/home utensils	0	1	0	0	0		2. No		2. Poor	2. No							1	4. Dissatisfied	2. Low	Shs.37100	1. Self	1	0	0	0
447	1. Male	1. Male	1. Rural	2. Married	4. Tertiary	2. Protestant		1. Farmer		Shs.500000	2. Motor cycle 3. Bicycle 4. Radio 5. Television 6. Mobile phone 7.Piece of land 8.Owns a house 9. Animals	0	1	1	1	1	1	1	1	1	10	3	1. Yes	5. Others (specify)	0	0	0	0	1	Farming	1. Yes	2	2. Poor	1. Yes	1. Yes	2. Private health facility	0	1	0	0	1	2. Satisfied	1. Very low	Shs.15000	5. Others (specify)	0	0	0	0
448	2. Female	1. Male	1. Rural	2. Married	3. Secondary	2. Protestant		1. Farmer		Shs.10000	3. Bicycle 4. Radio 5. Television 6. Mobile phone 7.Piece of land 8.Owns a house	0	0	1	1	1	1	1	1	0	5	8	1. Yes	3. School fees	0	0	1	0	0		2. No		3. Good	1. Yes	1. Yes	1. Public health facility	1	0	0	0	1	3. Neutral	2. Low	Shs.10000	2. Relative	0	1	0	0
449	1. Male	1. Male	1. Rural	2. Married	2. Primary	3. Moslem		1. Farmer		Shs. 2000	2. Motor cycle 3. Bicycle 4. Radio 6. Mobile phone 7.Piece of land 8.Owns a house 9. Animals	0	1	1	1	0	1	1	1	1	5	7	2. No								1. Yes	1	3. Good	1. Yes	1. Yes	2. Private health facility	0	1	0	0	1	4. Dissatisfied	1. Very low	Shs.70000	1. Self	1	0	0	0
450	2. Female	1. Male	1. Rural	2. Married	3. Secondary	2. Protestant		1. Farmer		Shs.200000	3. Bicycle 4. Radio 6. Mobile phone 7.Piece of land 8.Owns a house 9. Animals	0	0	1	1	0	1	1	1	1	9	10	1. Yes	1. Health 3. School fees	1	0	1	0	0		1. Yes	1	2. Poor	1. Yes	1. Yes	1. Public health facility	1	0	0	0	2	3. Neutral	2. Low	Shs.45000	3. Borrowed	0	0	1	0
451	1. Male	1. Male	1. Rural	2. Married	2. Primary	3. Moslem		1. Farmer		Shs.30000	3. Bicycle 6. Mobile phone 7.Piece of land 8.Owns a house	0	0	1	0	0	1	1	1	0	7	9	2. No								1. Yes	2	2. Poor	1. Yes	1. Yes	2. Private health facility	0	1	0	0	3	1. Very Satisfied	2. Low	Shs.36000	1. Self 2. Relative 3. Borrowed	1	1	1	0
452	2. Female	1. Male	1. Rural	2. Married	4. Tertiary	3. Moslem		1. Farmer		Shs.	3. Bicycle 4. Radio 7.Piece of land 8.Owns a house 9. Animals	0	0	1	1	0	0	1	1	1	9	6	2. No								2. No		3. Good	1. Yes	1. Yes	2. Private health facility	0	1	0	0	1	2. Satisfied	2. Low	Shs.5000	1. Self	1	0	0	0
453	1. Male	1. Male	1. Rural	2. Married	2. Primary	3. Moslem		1. Farmer		Shs.30000	3. Bicycle 4. Radio 6. Mobile phone 7.Piece of land 8.Owns a house 9. Animals	0	0	1	1	0	1	1	1	1	6	10	1. Yes	3. School fees	0	0	1	0	0		1. Yes	2	3. Good	1. Yes	1. Yes	1. Public health facility	1	0	0	0	3	2. Satisfied	4. Good	Shs.19000	1. Self	1	0	0	0
454	1. Male	1. Male	1. Rural	2. Married	3. Secondary	3. Moslem		1. Farmer		Shs.50000	2. Motor cycle 3. Bicycle 4. Radio 6. Mobile phone 7.Piece of land 8.Owns a house 9. Animals	0	1	1	1	0	1	1	1	1	16	16	2. No								1. Yes	1	2. Poor	1. Yes	1. Yes	1. Public health facility	1	0	0	0	2	3. Neutral	2. Low	Shs.47000	1. Self 3. Borrowed	1	0	1	0
455	2. Female	1. Male	1. Rural	2. Married	3. Secondary	5. Born again		1. Farmer		Shs.70000	2. Motor cycle 3. Bicycle 4. Radio 5. Television 6. Mobile phone 7.Piece of land 8.Owns a house 9. Animals	0	1	1	1	1	1	1	1	1	9	2	1. Yes	2. Clothes/home utensils 3. School fees 4. Emergencies	0	1	1	1	0		2. No		4. Very good	1. Yes	1. Yes	2. Private health facility	0	1	0	0	19	1. Very Satisfied	4. Good	Shs.10000	5. Others (specify)	0	0	0	0
456	1. Male	1. Male	1. Rural	2. Married	2. Primary	1. Catholic		1. Farmer		Shs.10000	4. Radio 6. Mobile phone 7.Piece of land 8.Owns a house 9. Animals	0	0	0	1	0	1	1	1	1	4	4	1. Yes	3. School fees 4. Emergencies	0	0	1	1	0		2. No		2. Poor	1. Yes	1. Yes	1. Public health facility	1	0	0	0	3	3. Neutral	2. Low	Shs.32000	2. Relative	0	1	0	0
457	2. Female	1. Male	2. Urban	2. Married	2. Primary	2. Protestant		1. Farmer		Shs.300000	2. Motor cycle 6. Mobile phone 7.Piece of land 8.Owns a house	0	1	0	0	0	1	1	1	0	10	12	2. No								1. Yes	1	2. Poor	1. Yes	1. Yes	2. Private health facility	0	1	0	0	3	4. Dissatisfied	2. Low	Shs.500000	1. Self 2. Relative 3. Borrowed	1	1	1	0
458	2. Female	1. Male	1. Rural	2. Married	2. Primary	1. Catholic		4. Fishermen		Shs.120000	4. Radio 5. Television 6. Mobile phone 7.Piece of land 8.Owns a house	0	0	0	1	1	1	1	1	0	3	5	1. Yes	4. Emergencies	0	0	0	1	0		2. No		3. Good	1. Yes	1. Yes	2. Private health facility	0	1	0	0	3	5. Very Dissatisfied	1. Very low	Shs.0	5. Others (specify)	0	0	0	0
459	1. Male	2. Female	1. Rural	2. Married	2. Primary	3. Moslem		1. Farmer		Shs.75000	4. Radio 6. Mobile phone 8.Owns a house	0	0	0	1	0	1	0	1	0	3	6	2. No								1. Yes	1	1. Very Poor	1. Yes	1. Yes	1. Public health facility	1	0	0	0	45	4. Dissatisfied	2. Low	Shs.10000000	1. Self 2. Relative 3. Borrowed	1	1	1	0
460	2. Female	1. Male	2. Urban	2. Married	3. Secondary	5. Born again		1. Farmer		Shs.200000	4. Radio 6. Mobile phone	0	0	0	1	0	1	0	0	0	2	8	2. No								2. No		3. Good	1. Yes	1. Yes	2. Private health facility	0	1	0	0	3	4. Dissatisfied	2. Low	Shs.0	5. Others (specify)	0	0	0	0
461	1. Male	1. Male	2. Urban	2. Married	3. Secondary	3. Moslem		1. Farmer		Shs.100000	3. Bicycle 4. Radio 6. Mobile phone 7.Piece of land 8.Owns a house 9. Animals	0	0	1	1	0	1	1	1	1	7	7	1. Yes	5. Others (specify)	0	0	0	0	1	Self help project	2. No		3. Good	1. Yes	1. Yes	1. Public health facility 2. Private health facility	1	1	0	0	1	4. Dissatisfied	3. Neutral	Shs.0	5. Others (specify)	0	0	0	0
462	2. Female	2. Female	2. Urban	1. Single	4. Tertiary	2. Protestant		1. Farmer		Shs.48000	4. Radio	0	0	0	1	0	0	0	0	0	3	6	2. No								2. No		2. Poor	2. No							3	4. Dissatisfied	2. Low	Shs.0	5. Others (specify)	0	0	0	0
463	1. Male	1. Male	1. Rural	2. Married	2. Primary	3. Moslem		4. Fishermen		Shs.800000	2. Motor cycle 3. Bicycle 4. Radio 7.Piece of land 8.Owns a house	0	1	1	1	0	0	1	1	0	8	8	1. Yes	4. Emergencies	0	0	0	1	0		2. No		2. Poor	1. Yes	1. Yes	2. Private health facility 3. Self-treatment	0	1	1	0	1	4. Dissatisfied	2. Low	Shs.15000	1. Self 2. Relative	1	1	0	0
464	1. Male	1. Male	1. Rural	2. Married	3. Secondary	1. Catholic		1. Farmer		Shs.200000	2. Motor cycle 3. Bicycle 4. Radio 6. Mobile phone 7.Piece of land 8.Owns a house 9. Animals	0	1	1	1	0	1	1	1	1	7	8	1. Yes	5. Others (specify)	0	0	0	0	1	Self help project	1. Yes	1	2. Poor	1. Yes	1. Yes	2. Private health facility	0	1	0	0	2	4. Dissatisfied	2. Low	Shs.250000	1. Self 2. Relative	1	1	0	0
465	2. Female	2. Female	1. Rural	1. Single	3. Secondary	3. Moslem		1. Farmer		Shs.60000	4. Radio 7.Piece of land 8.Owns a house	0	0	0	1	0	0	1	1	0	8	8	1. Yes	1. Health 2. Clothes/home utensils	1	1	0	0	0		1. Yes	2	2. Poor	1. Yes	1. Yes	1. Public health facility	1	0	0	0	15	2. Satisfied	4. Good	Shs.250000	3. Borrowed	0	0	1	0
466	1. Male	1. Male	1. Rural	2. Married	3. Secondary	2. Protestant		1. Farmer		Shs.200000	3. Bicycle 4. Radio 6. Mobile phone 7.Piece of land 8.Owns a house 9. Animals	0	0	1	1	0	1	1	1	1	5	5	2. No								2. No		3. Good	1. Yes	1. Yes	2. Private health facility	0	1	0	0	1	2. Satisfied	1. Very low	Shs.30000	1. Self	1	0	0	0
467	2. Female	1. Male	1. Rural	2. Married	2. Primary	2. Protestant		1. Farmer		Shs.50000	7.Piece of land 8.Owns a house	0	0	0	0	0	0	1	1	0	5	5	2. No								2. No		2. Poor	1. Yes	1. Yes	1. Public health facility	1	0	0	0	2	2. Satisfied	2. Low	Shs.5000	1. Self	1	0	0	0
468	2. Female	1. Male	1. Rural	2. Married	2. Primary	3. Moslem		1. Farmer		Shs.100000	6. Mobile phone 7.Piece of land 8.Owns a house	0	0	0	0	0	1	1	1	0	5	5	2. No								2. No		2. Poor	1. Yes	1. Yes	2. Private health facility	0	1	0	0	1	4. Dissatisfied	1. Very low	Shs.3000	1. Self	1	0	0	0
469	2. Female	2. Female	1. Rural	3. Separated	2. Primary	2. Protestant		1. Farmer		Shs.30000	3. Bicycle 6. Mobile phone 7.Piece of land 8.Owns a house	0	0	1	0	0	1	1	1	0	5	5	1. Yes	2. Clothes/home utensils 3. School fees 4. Emergencies	0	1	1	1	0		2. No		3. Good	1. Yes	1. Yes	2. Private health facility	0	1	0	0	2	2. Satisfied	2. Low	Shs.10000	3. Borrowed	0	0	1	0
470	2. Female	1. Male	1. Rural	2. Married	3. Secondary	3. Moslem		1. Farmer		Shs.30000	3. Bicycle 4. Radio 5. Television 6. Mobile phone 7.Piece of land 8.Owns a house 9. Animals	0	0	1	1	1	1	1	1	1	5	7	2. No								1. Yes	1	2. Poor	1. Yes	1. Yes	1. Public health facility	1	0	0	0	12	2. Satisfied	4. Good	Shs.40000	1. Self 2. Relative	1	1	0	0
471	1. Male	1. Male	1. Rural	2. Married	4. Tertiary	3. Moslem		1. Farmer		Shs.200000	4. Radio 5. Television 6. Mobile phone 7.Piece of land 8.Owns a house 9. Animals	0	0	0	1	1	1	1	1	1	6	6	2. No								2. No		3. Good	1. Yes	1. Yes	2. Private health facility	0	1	0	0	2	5. Very Dissatisfied	1. Very low	Shs.200000	1. Self	1	0	0	0
472	2. Female	1. Male	1. Rural	2. Married	3. Secondary	3. Moslem		1. Farmer		Shs.20000	6. Mobile phone 7.Piece of land 8.Owns a house	0	0	0	0	0	1	1	1	0	9	9	1. Yes	1. Health 2. Clothes/home utensils 3. School fees	1	1	1	0	0		1. Yes	2	2. Poor	1. Yes	1. Yes	2. Private health facility	0	1	0	0	1	4. Dissatisfied	1. Very low	Shs.12000	3. Borrowed	0	0	1	0
473	2. Female	1. Male	1. Rural	2. Married	2. Primary	3. Moslem		1. Farmer		Shs.50000	4. Radio 6. Mobile phone 7.Piece of land 8.Owns a house	0	0	0	1	0	1	1	1	0	4	4	2. No								2. No		3. Good	2. No							2	2. Satisfied	4. Good	Shs.160000	1. Self 2. Relative 3. Borrowed	1	1	1	0
474	1. Male	1. Male	1. Rural	2. Married	3. Secondary	3. Moslem		1. Farmer		Shs.60000	3. Bicycle 4. Radio 6. Mobile phone	0	0	1	1	0	1	0	0	0	4	3	2. No								2. No		3. Good	1. Yes	1. Yes	1. Public health facility	1	0	0	0	1	2. Satisfied	4. Good	Shs.20000	3. Borrowed 4. Government	0	0	1	1
475	1. Male	1. Male	1. Rural	3. Separated	3. Secondary	5. Born again		1. Farmer		Shs.100000	3. Bicycle 4. Radio 7.Piece of land	0	0	1	1	0	0	1	0	0	1	7	2. No								2. No		2. Poor	1. Yes	1. Yes	2. Private health facility 4. Other (traditional healer/herbalist)	0	1	0	1	1	4. Dissatisfied	3. Neutral	Shs.	1. Self	1	0	0	0
476	1. Male	1. Male	1. Rural	2. Married	3. Secondary	1. Catholic		1. Farmer		Shs.600000	3. Bicycle 4. Radio 6. Mobile phone 7.Piece of land 8.Owns a house 9. Animals	0	0	1	1	0	1	1	1	1	3	5	2. No								2. No		4. Very good	1. Yes	1. Yes	2. Private health facility	0	1	0	0	1	2. Satisfied	4. Good	Shs.60000	1. Self	1	0	0	0
477	1. Male	1. Male	1. Rural	2. Married	2. Primary	3. Moslem		1. Farmer		Shs.300000	3. Bicycle 6. Mobile phone 7.Piece of land 8.Owns a house 9. Animals	0	0	1	0	0	1	1	1	1	9	14	2. No								1. Yes	3	4. Very good	1. Yes	1. Yes	1. Public health facility 2. Private health facility	1	1	0	0	2	4. Dissatisfied	2. Low	Shs.27000	1. Self	1	0	0	0
478	2. Female	2. Female	1. Rural	3. Separated	2. Primary	2. Protestant		1. Farmer		Shs.150000	6. Mobile phone	0	0	0	0	0	1	0	0	0	6	8	2. No								1. Yes	2	2. Poor	1. Yes	1. Yes	3. Self-treatment	0	0	1	0	1	2. Satisfied	4. Good	Shs.	1. Self	1	0	0	0
479	1. Male	1. Male	1. Rural	1. Single	3. Secondary	2. Protestant		1. Farmer		Shs.200000	3. Bicycle 4. Radio 6. Mobile phone 7.Piece of land 8.Owns a house	0	0	1	1	0	1	1	1	0	1	5	2. No								2. No		3. Good	1. Yes	1. Yes	2. Private health facility	0	1	0	0	2	1. Very Satisfied	5. Very good	Shs.50000	2. Relative	0	1	0	0
480	1. Male	1. Male	1. Rural	2. Married	2. Primary	1. Catholic		1. Farmer		Shs.700000	1. Car… 3. Bicycle 4. Radio 5. Television 6. Mobile phone 7.Piece of land 8.Owns a house 9. Animals	1	0	1	1	1	1	1	1	1	4	8	2. No								1. Yes	2	2. Poor	1. Yes	1. Yes	2. Private health facility	0	1	0	0	1	2. Satisfied	4. Good	Shs.150000	1. Self	1	0	0	0
481	1. Male	1. Male	1. Rural	2. Married	2. Primary	3. Moslem		1. Farmer		Shs.10000	4. Radio 6. Mobile phone 7.Piece of land 8.Owns a house	0	0	0	1	0	1	1	1	0	2	7	2. No								1. Yes	1	2. Poor	1. Yes	1. Yes	2. Private health facility	0	1	0	0	2	2. Satisfied	4. Good	Shs.20000	1. Self	1	0	0	0
482	2. Female	2. Female	1. Rural	3. Separated	1. None	3. Moslem		4. Fishermen		30000	6. Mobile phone 8.Owns a house	0	0	0	0	0	1	0	1	0	4	5	1. Yes	3. School fees	0	0	1	0	0		2. No		2. Poor	1. Yes	1. Yes	2. Private health facility	0	1	0	0	1	3. Neutral	3. Neutral	3000	3. Borrowed	0	0	1	0
483	1. Male	1. Male	1. Rural	1. Single	2. Primary	1. Catholic		4. Fishermen		200000	6. Mobile phone	0	0	0	0	0	1	0	0	0	1	1	2. No								2. No		2. Poor	2. No							1	2. Satisfied	1. Very low	20000	4. Government	0	0	0	1
484	2. Female	2. Female	1. Rural	2. Married	1. None	1. Catholic		4. Fishermen		50000	7.Piece of land 8.Owns a house	0	0	0	0	0	0	1	1	0	2	3	2. No								1. Yes	1	2. Poor	1. Yes	1. Yes	1. Public health facility	1	0	0	0	1	2. Satisfied	3. Neutral	14000	2. Relative	0	1	0	0
485	1. Male	1. Male	1. Rural	2. Married	1. None	2. Protestant		4. Fishermen		150000	7.Piece of land 8.Owns a house	0	0	0	0	0	0	1	1	0	5	12	2. No								1. Yes	2	3. Good	1. Yes	1. Yes	2. Private health facility	0	1	0	0	3	2. Satisfied	4. Good	60000	1. Self 3. Borrowed	1	0	1	0
486	1. Male	1. Male	1. Rural	2. Married	1. None	3. Moslem		4. Fishermen		10000	3. Bicycle 4. Radio 7.Piece of land 8.Owns a house	0	0	1	1	0	0	1	1	0	4	0	2. No								2. No		3. Good	1. Yes	1. Yes	2. Private health facility	0	1	0	0	1	3. Neutral	4. Good	50000	1. Self	1	0	0	0
487	1. Male	1. Male	1. Rural	2. Married	2. Primary	1. Catholic		4. Fishermen		10000	3. Bicycle 4. Radio 6. Mobile phone	0	0	1	1	0	1	0	0	0	2	1	2. No								2. No		2. Poor	1. Yes	1. Yes	1. Public health facility 2. Private health facility	1	1	0	0	21	3. Neutral	3. Neutral	112000	1. Self 2. Relative 3. Borrowed	1	1	1	0
488	1. Male	1. Male	1. Rural	2. Married	2. Primary	1. Catholic		4. Fishermen		90000	8.Owns a house	0	0	0	0	0	0	0	1	0	4	4	2. No								2. No		2. Poor	2. No							1	4. Dissatisfied	1. Very low	20000	1. Self	1	0	0	0
489	1. Male	1. Male	1. Rural	2. Married	2. Primary	1. Catholic		4. Fishermen		60000	7.Piece of land	0	0	0	0	0	0	1	0	0	6	6	1. Yes	2. Clothes/home utensils 4. Emergencies	0	1	0	1	0		2. No		2. Poor	2. No							1	4. Dissatisfied	1. Very low	5000	1. Self	1	0	0	0
490	1. Male	1. Male	1. Rural	2. Married	3. Secondary	1. Catholic		4. Fishermen		300000	5. Television 6. Mobile phone 7.Piece of land 8.Owns a house 9. Animals	0	0	0	0	1	1	1	1	1	4	7	1. Yes	4. Emergencies	0	0	0	1	0		2. No		4. Very good	1. Yes	1. Yes	2. Private health facility	0	1	0	0	1	2. Satisfied	3. Neutral	70000	1. Self	1	0	0	0
491	1. Male	1. Male	1. Rural	3. Separated	3. Secondary	4. Seventh Day Adventist (SDA)		4. Fishermen		50000	3. Bicycle 4. Radio 6. Mobile phone 7.Piece of land	0	0	1	1	0	1	1	0	0	1	4	2. No								1. Yes	1	3. Good	2. No							3	2. Satisfied	3. Neutral	40000	1. Self	1	0	0	0
492	1. Male	1. Male	1. Rural	2. Married	2. Primary	3. Moslem		4. Fishermen		30000	6. Mobile phone	0	0	0	0	0	1	0	0	0	9	9	2. No								2. No		2. Poor	2. No							15	4. Dissatisfied	2. Low	240000	1. Self 2. Relative 3. Borrowed	1	1	1	0
493	1. Male	1. Male	1. Rural	2. Married	3. Secondary	1. Catholic		4. Fishermen		30000	8.Owns a house	0	0	0	0	0	0	0	1	0	9	2	1. Yes	3. School fees 4. Emergencies	0	0	1	1	0		1. Yes	2	2. Poor	1. Yes	1. Yes	1. Public health facility	1	0	0	0	70	1. Very Satisfied	4. Good	350000	1. Self 2. Relative	1	1	0	0
494	1. Male	1. Male	1. Rural	3. Separated	2. Primary	1. Catholic		4. Fishermen		30000	4. Radio 8.Owns a house	0	0	0	1	0	0	0	1	0	4	4	2. No								1. Yes	1	2. Poor	1. Yes	1. Yes	1. Public health facility 2. Private health facility 4. Other (traditional healer/herbalist)	1	1	0	1	3	4. Dissatisfied	2. Low	45000	1. Self 3. Borrowed 4. Government	1	0	1	1
495	2. Female	1. Male	1. Rural	2. Married	2. Primary	3. Moslem		4. Fishermen		30000	4. Radio 6. Mobile phone 8.Owns a house 9. Animals	0	0	0	1	0	1	0	1	1	9	9	2. No								2. No		2. Poor	1. Yes	1. Yes	1. Public health facility	1	0	0	0	20	2. Satisfied	1. Very low	420000	1. Self 2. Relative	1	1	0	0
496	2. Female	1. Male	1. Rural	2. Married	2. Primary	3. Moslem		4. Fishermen		200000	2. Motor cycle 3. Bicycle 4. Radio 6. Mobile phone 8.Owns a house	0	1	1	1	0	1	0	1	0	4	4	1. Yes	1. Health 2. Clothes/home utensils 4. Emergencies	1	1	0	1	0		2. No		2. Poor	2. No							1	4. Dissatisfied	1. Very low	150000	1. Self 2. Relative	1	1	0	0
497	1. Male	1. Male	1. Rural	2. Married	1. None	1. Catholic		4. Fishermen		20000	7.Piece of land 8.Owns a house	0	0	0	0	0	0	1	1	0	2	4	2. No								2. No		3. Good	2. No							3	2. Satisfied	4. Good	20000	3. Borrowed	0	0	1	0
498	1. Male	1. Male	1. Rural	2. Married	2. Primary	2. Protestant		4. Fishermen		10000	4. Radio 6. Mobile phone 7.Piece of land	0	0	0	1	0	1	1	0	0	4	4	2. No								2. No		4. Very good	2. No							4	3. Neutral	3. Neutral	28000	1. Self	1	0	0	0
499	1. Male	1. Male	1. Rural	2. Married	3. Secondary	2. Protestant		4. Fishermen		100000	4. Radio 6. Mobile phone 7.Piece of land 8.Owns a house	0	0	0	1	0	1	1	1	0	6	24	1. Yes	5. Others (specify)	0	0	0	0	1	Business	1. Yes	2	2. Poor	1. Yes	1. Yes	2. Private health facility	0	1	0	0	20	3. Neutral	2. Low	300000	1. Self	1	0	0	0
500	1. Male	1. Male	1. Rural	4. Widowed	2. Primary	1. Catholic		4. Fishermen		40000	4. Radio 6. Mobile phone 9. Animals	0	0	0	1	0	1	0	0	1	1	2	2. No								2. No		2. Poor	2. No							3	2. Satisfied	4. Good	35000	1. Self	1	0	0	0
501	1. Male	1. Male	1. Rural	1. Single	2. Primary	1. Catholic		4. Fishermen		150000	6. Mobile phone	0	0	0	0	0	1	0	0	0	1	1	2. No								2. No		2. Poor	2. No							3	4. Dissatisfied	2. Low	15000	1. Self	1	0	0	0
502	1. Male	1. Male	1. Rural	2. Married	2. Primary	3. Moslem		4. Fishermen		60000	3. Bicycle 6. Mobile phone 8.Owns a house	0	0	1	0	0	1	0	1	0	3	5	2. No								2. No		2. Poor	1. Yes	1. Yes	2. Private health facility	0	1	0	0	20	4. Dissatisfied	2. Low	50000	1. Self	1	0	0	0
503	1. Male	1. Male	1. Rural	3. Separated	2. Primary	2. Protestant		4. Fishermen		30000	4. Radio 6. Mobile phone	0	0	0	1	0	1	0	0	0	7	4	2. No								2. No		2. Poor	1. Yes	1. Yes	1. Public health facility 2. Private health facility	1	1	0	0	18	4. Dissatisfied	2. Low	4000	2. Relative	0	1	0	0
504	2. Female	2. Female	1. Rural	2. Married	3. Secondary	2. Protestant		4. Fishermen		30000	4. Radio 6. Mobile phone	0	0	0	1	0	1	0	0	0	3	3	2. No								2. No		3. Good	1. Yes	1. Yes	2. Private health facility	0	1	0	0	1	2. Satisfied	3. Neutral	20000	2. Relative	0	1	0	0
505	1. Male	1. Male	1. Rural	2. Married	2. Primary	2. Protestant		4. Fishermen		30000	3. Bicycle 4. Radio 6. Mobile phone 7.Piece of land	0	0	1	1	0	1	1	0	0	3	8	2. No								1. Yes	1	2. Poor	1. Yes	1. Yes	1. Public health facility	1	0	0	0	9	2. Satisfied	3. Neutral	4000	1. Self	1	0	0	0
506	1. Male	1. Male	1. Rural	2. Married	3. Secondary	3. Moslem		4. Fishermen		250000	4. Radio 6. Mobile phone	0	0	0	1	0	1	0	0	0	5	8	2. No								1. Yes	1	3. Good	1. Yes	1. Yes	2. Private health facility	0	1	0	0	1	4. Dissatisfied	3. Neutral	55000	1. Self	1	0	0	0
507	1. Male	1. Male	1. Rural	1. Single	4. Tertiary	5. Born again		4. Fishermen		800000	4. Radio 5. Television 6. Mobile phone 7.Piece of land 8.Owns a house 9. Animals	0	0	0	1	1	1	1	1	1	2	20	1. Yes	4. Emergencies	0	0	0	1	0		2. No		3. Good	2. No							4	2. Satisfied	4. Good	20000	1. Self	1	0	0	0
508	1. Male	1. Male	1. Rural	2. Married	4. Tertiary	1. Catholic		4. Fishermen		100000	3. Bicycle 4. Radio 6. Mobile phone 7.Piece of land 8.Owns a house	0	0	1	1	0	1	1	1	0	8	2	1. Yes	4. Emergencies 5. Others (specify)	0	0	0	1	1	For future use	1. Yes	1	3. Good	1. Yes	1. Yes	1. Public health facility	1	0	0	0	200	2. Satisfied	4. Good	6000000	1. Self	1	0	0	0
509	1. Male	1. Male	1. Rural	2. Married	3. Secondary	3. Moslem		4. Fishermen		25000	4. Radio 6. Mobile phone	0	0	0	1	0	1	0	0	0	3	3	2. No								2. No		2. Poor	2. No							1	3. Neutral	1. Very low	16000	1. Self	1	0	0	0
510	1. Male	1. Male	1. Rural	2. Married	2. Primary	3. Moslem		4. Fishermen		100000	3. Bicycle 4. Radio 5. Television 6. Mobile phone 7.Piece of land 8.Owns a house	0	0	1	1	1	1	1	1	0	4	8	1. Yes	3. School fees 4. Emergencies	0	0	1	1	0		2. No		3. Good	1. Yes	1. Yes	2. Private health facility	0	1	0	0	4	4. Dissatisfied	3. Neutral	2000	1. Self	1	0	0	0
511	1. Male	1. Male	1. Rural	2. Married	1. None	3. Moslem		4. Fishermen		30000	7.Piece of land 8.Owns a house	0	0	0	0	0	0	1	1	0	3	7	2. No								1. Yes	2	2. Poor	2. No							4	2. Satisfied	3. Neutral	16000	2. Relative 4. Government	0	1	0	1
512	1. Male	1. Male	1. Rural	2. Married	2. Primary	3. Moslem		4. Fishermen		50000	4. Radio 6. Mobile phone	0	0	0	1	0	1	0	0	0	4	6	2. No								2. No		2. Poor	1. Yes	1. Yes	2. Private health facility	0	1	0	0	15	4. Dissatisfied	1. Very low	70000	1. Self	1	0	0	0
513	1. Male	2. Female	1. Rural	4. Widowed	2. Primary	3. Moslem		4. Fishermen		100000	6. Mobile phone	0	0	0	0	0	1	0	0	0	5	0	2. No								2. No		2. Poor	1. Yes	1. Yes	2. Private health facility	0	1	0	0	1	3. Neutral	2. Low	10000	1. Self	1	0	0	0
514	1. Male	1. Male	1. Rural	2. Married	3. Secondary	3. Moslem		4. Fishermen		700000	4. Radio 6. Mobile phone 7.Piece of land 8.Owns a house	0	0	0	1	0	1	1	1	0	3	9	2. No								2. No		3. Good	2. No							9	2. Satisfied	3. Neutral	0	1. Self 5. Others (specify)	1	0	0	0
515	1. Male	1. Male	1. Rural	2. Married	2. Primary	1. Catholic		4. Fishermen		10000	4. Radio 6. Mobile phone 7.Piece of land 8.Owns a house	0	0	0	1	0	1	1	1	0	6	2	1. Yes	4. Emergencies	0	0	0	1	0		2. No		3. Good	2. No							5	2. Satisfied	4. Good	40000	1. Self	1	0	0	0
516	1. Male	1. Male	1. Rural	2. Married	2. Primary	3. Moslem		4. Fishermen		40000	6. Mobile phone 8.Owns a house	0	0	0	0	0	1	0	1	0	5	10	2. No								1. Yes	1	2. Poor	1. Yes	1. Yes	1. Public health facility 2. Private health facility	1	1	0	0	1	3. Neutral	2. Low	15000	2. Relative	0	1	0	0
517	2. Female	2. Female	1. Rural	4. Widowed	2. Primary	3. Moslem		4. Fishermen		25000	4. Radio 6. Mobile phone 7.Piece of land 8.Owns a house	0	0	0	1	0	1	1	1	0	6	6	2. No								2. No		2. Poor	1. Yes	1. Yes	2. Private health facility	0	1	0	0	1	2. Satisfied	4. Good	20000	1. Self	1	0	0	0
518	1. Male	1. Male	1. Rural	2. Married	1. None	5. Born again		4. Fishermen		10000	4. Radio 7.Piece of land 8.Owns a house	0	0	0	1	0	0	1	1	0	3	2	2. No								1. Yes	2	2. Poor	1. Yes	1. Yes	2. Private health facility	0	1	0	0	1	3. Neutral	2. Low	2000	1. Self	1	0	0	0
519	1. Male	1. Male	1. Rural	4. Widowed	1. None	2. Protestant		4. Fishermen		50000	6. Mobile phone 9. Animals	0	0	0	0	0	1	0	0	1	2	7	2. No								2. No		2. Poor	1. Yes	1. Yes	1. Public health facility 2. Private health facility	1	1	0	0	5	2. Satisfied	4. Good	50000	1. Self 2. Relative	1	1	0	0
520	1. Male	1. Male	1. Rural	2. Married	3. Secondary	3. Moslem		4. Fishermen		25000	4. Radio 6. Mobile phone	0	0	0	1	0	1	0	0	0	2	2	2. No								2. No		2. Poor	2. No							2	4. Dissatisfied	4. Good	00	5. Others (specify)	0	0	0	0
521	2. Female	2. Female	1. Rural	1. Single	1. None	3. Moslem		4. Fishermen		90000	8.Owns a house	0	0	0	0	0	0	0	1	0	1	4	2. No								2. No		3. Good	2. No							1	2. Satisfied	3. Neutral	50000	1. Self	1	0	0	0
522	1. Male	1. Male	1. Rural	2. Married	3. Secondary	1. Catholic		4. Fishermen		10000	2. Motor cycle 6. Mobile phone 7.Piece of land 8.Owns a house 9. Animals	0	1	0	0	0	1	1	1	1	5	9	1. Yes	4. Emergencies	0	0	0	1	0		1. Yes	2	2. Poor	1. Yes	1. Yes	2. Private health facility	0	1	0	0	10	1. Very Satisfied	5. Very good	30000	1. Self	1	0	0	0
523	2. Female	2. Female	1. Rural	2. Married	2. Primary	3. Moslem		4. Fishermen		70000	4. Radio 6. Mobile phone 9. Animals	0	0	0	1	0	1	0	0	1	5	6	2. No								2. No		2. Poor	1. Yes	1. Yes	1. Public health facility 2. Private health facility	1	1	0	0	10	3. Neutral	2. Low	17500	1. Self 2. Relative	1	1	0	0
524	1. Male	1. Male	1. Rural	2. Married	2. Primary	3. Moslem		4. Fishermen		200000	3. Bicycle 4. Radio 6. Mobile phone 7.Piece of land 8.Owns a house 9. Animals	0	0	1	1	0	1	1	1	1	4	7	2. No								1. Yes	1	3. Good	1. Yes	1. Yes	1. Public health facility	1	0	0	0	10	2. Satisfied	5. Very good	30000	1. Self	1	0	0	0
525	2. Female	1. Male	1. Rural	2. Married	4. Tertiary	1. Catholic		4. Fishermen		300000	3. Bicycle 4. Radio 6. Mobile phone 7.Piece of land 8.Owns a house	0	0	1	1	0	1	1	1	0	3	3	1. Yes	3. School fees 4. Emergencies	0	0	1	1	0		2. No		3. Good	2. No							9	3. Neutral	3. Neutral	15000	1. Self	1	0	0	0
526	1. Male	1. Male	1. Rural	3. Separated	2. Primary	1. Catholic		4. Fishermen		20	3. Bicycle 4. Radio 6. Mobile phone	0	0	1	1	0	1	0	0	0	5	8	2. No								2. No		3. Good	1. Yes	1. Yes	2. Private health facility	0	1	0	0	8	3. Neutral	2. Low	21000	1. Self 2. Relative	1	1	0	0
527	1. Male	1. Male	1. Rural	2. Married	2. Primary	3. Moslem		4. Fishermen		300000	2. Motor cycle 4. Radio 6. Mobile phone 7.Piece of land 8.Owns a house 9. Animals	0	1	0	1	0	1	1	1	1	4	7	2. No								2. No		3. Good	1. Yes	1. Yes	1. Public health facility	1	0	0	0	12	4. Dissatisfied	2. Low	27000	1. Self	1	0	0	0
528	1. Male	1. Male	1. Rural	1. Single	3. Secondary	2. Protestant		4. Fishermen		100000	4. Radio 5. Television 6. Mobile phone	0	0	0	1	1	1	0	0	0	1	3	2. No								2. No		2. Poor	2. No							1	3. Neutral	3. Neutral	0	5. Others (specify)	0	0	0	0
529	1. Male	1. Male	1. Rural	2. Married	3. Secondary	2. Protestant		4. Fishermen		150000	4. Radio 5. Television 6. Mobile phone 7.Piece of land 8.Owns a house 9. Animals	0	0	0	1	1	1	1	1	1	5	7	1. Yes	3. School fees 4. Emergencies	0	0	1	1	0		2. No		3. Good	2. No							1	1. Very Satisfied	5. Very good	30000	1. Self	1	0	0	0
530	1. Male	1. Male	1. Rural	2. Married	2. Primary	5. Born again		4. Fishermen		150000	3. Bicycle 4. Radio 6. Mobile phone 7.Piece of land 8.Owns a house 9. Animals	0	0	1	1	0	1	1	1	1	4	6	1. Yes	1. Health 3. School fees 4. Emergencies	1	0	1	1	0		2. No		2. Poor	2. No							1	2. Satisfied	4. Good	31000	1. Self	1	0	0	0
531	1. Male	1. Male	1. Rural	2. Married	2. Primary	2. Protestant		4. Fishermen		120000	3. Bicycle 4. Radio 8.Owns a house 9. Animals	0	0	1	1	0	0	0	1	1	2	6	2. No								2. No		3. Good	2. No							2	4. Dissatisfied	1. Very low	60000	1. Self	1	0	0	0
532	1. Male	1. Male	1. Rural	2. Married	2. Primary	3. Moslem		4. Fishermen		500000	2. Motor cycle 3. Bicycle 5. Television 6. Mobile phone 7.Piece of land 8.Owns a house 9. Animals	0	1	1	0	1	1	1	1	1	2	15	1. Yes	3. School fees 4. Emergencies 5. Others (specify)	0	0	1	1	1	Business	1. Yes	2	3. Good	1. Yes	1. Yes	2. Private health facility	0	1	0	0	1	2. Satisfied	1. Very low	180000	1. Self	1	0	0	0
533	1. Male	1. Male	1. Rural	2. Married	4. Tertiary	5. Born again		4. Fishermen		30000	4. Radio 6. Mobile phone 7.Piece of land 8.Owns a house 9. Animals	0	0	0	1	0	1	1	1	1	6	6	2. No								2. No		4. Very good	1. Yes	1. Yes	2. Private health facility	0	1	0	0	1	4. Dissatisfied	2. Low	20000	1. Self 3. Borrowed	1	0	1	0
534	1. Male	1. Male	1. Rural	2. Married	2. Primary	3. Moslem		4. Fishermen		36000	6. Mobile phone 7.Piece of land 8.Owns a house 9. Animals	0	0	0	0	0	1	1	1	1	7	10	2. No								2. No		3. Good	2. No							2	2. Satisfied	4. Good	5000	1. Self	1	0	0	0
535	1. Male	1. Male	1. Rural	2. Married	3. Secondary	2. Protestant		4. Fishermen		120000	7.Piece of land 8.Owns a house	0	0	0	0	0	0	1	1	0	6	7	2. No								2. No		2. Poor	2. No							1	4. Dissatisfied	2. Low	200000	1. Self 2. Relative	1	1	0	0
536	1. Male	1. Male	1. Rural	2. Married	2. Primary	2. Protestant		4. Fishermen		300000	2. Motor cycle 6. Mobile phone 7.Piece of land 8.Owns a house 9. Animals	0	1	0	0	0	1	1	1	1	5	7	2. No								2. No		3. Good	1. Yes	1. Yes	1. Public health facility 2. Private health facility	1	1	0	0	1	3. Neutral	4. Good	320000	1. Self	1	0	0	0
537	1. Male	1. Male	1. Rural	2. Married	2. Primary	2. Protestant		4. Fishermen		38000	4. Radio 6. Mobile phone	0	0	0	1	0	1	0	0	0	3	7	2. No								2. No		1. Very Poor	2. No							2	4. Dissatisfied	1. Very low	9000	1. Self	1	0	0	0
538	1. Male	1. Male	1. Rural	1. Single	4. Tertiary	5. Born again		4. Fishermen		200000	4. Radio 5. Television 6. Mobile phone	0	0	0	1	1	1	0	0	0	1	2	2. No								2. No		4. Very good	2. No							1	2. Satisfied	4. Good	10000	2. Relative	0	1	0	0
539	1. Male	1. Male	1. Rural	1. Single	2. Primary	1. Catholic		4. Fishermen		50000	3. Bicycle 4. Radio 6. Mobile phone	0	0	1	1	0	1	0	0	0	1	4	2. No								1. Yes	1	2. Poor	1. Yes	1. Yes	2. Private health facility	0	1	0	0	17	3. Neutral	1. Very low	25000	1. Self	1	0	0	0
540	1. Male	1. Male	1. Rural	2. Married	3. Secondary	2. Protestant		4. Fishermen		350000	3. Bicycle 4. Radio 5. Television 6. Mobile phone 7.Piece of land 8.Owns a house 9. Animals	0	0	1	1	1	1	1	1	1	3	7	2. No								2. No		3. Good	1. Yes	1. Yes	1. Public health facility 2. Private health facility	1	1	0	0	1	2. Satisfied	3. Neutral	40000	1. Self	1	0	0	0
541	2. Female	1. Male	1. Rural	2. Married	3. Secondary	2. Protestant		4. Fishermen		60000	3. Bicycle 4. Radio 6. Mobile phone 7.Piece of land 8.Owns a house	0	0	1	1	0	1	1	1	0	4	11	2. No								2. No		2. Poor	1. Yes	1. Yes	2. Private health facility	0	1	0	0	1	2. Satisfied	2. Low	25000	1. Self	1	0	0	0
542	2. Female	1. Male	1. Rural	2. Married	2. Primary	3. Moslem		4. Fishermen		10000	6. Mobile phone 7.Piece of land 8.Owns a house	0	0	0	0	0	1	1	1	0	8	8	2. No								2. No		2. Poor	1. Yes	1. Yes	1. Public health facility	1	0	0	0	1	2. Satisfied	2. Low	38000	1. Self	1	0	0	0
543	1. Male	1. Male	1. Rural	2. Married	2. Primary	1. Catholic		4. Fishermen		200000	2. Motor cycle 3. Bicycle 4. Radio 6. Mobile phone 7.Piece of land 8.Owns a house 9. Animals	0	1	1	1	0	1	1	1	1	3	20	1. Yes	4. Emergencies	0	0	0	1	0		2. No		3. Good	1. Yes	1. Yes	1. Public health facility 2. Private health facility	1	1	0	0	1	1. Very Satisfied	5. Very good	30000	1. Self	1	0	0	0
544	1. Male	1. Male	1. Rural	2. Married	2. Primary	5. Born again		4. Fishermen		100000	3. Bicycle 7.Piece of land 8.Owns a house 9. Animals	0	0	1	0	0	0	1	1	1	8	7	2. No								2. No		2. Poor	1. Yes	1. Yes	1. Public health facility 2. Private health facility	1	1	0	0	5	3. Neutral	3. Neutral	50000	1. Self 2. Relative	1	1	0	0
545	1. Male	1. Male	1. Rural	2. Married	2. Primary	1. Catholic		4. Fishermen		200000	2. Motor cycle 6. Mobile phone 8.Owns a house 9. Animals	0	1	0	0	0	1	0	1	1	11	5	2. No								2. No		3. Good	1. Yes	1. Yes	2. Private health facility	0	1	0	0	1	1. Very Satisfied	4. Good	13000	1. Self	1	0	0	0
546	2. Female	1. Male	1. Rural	2. Married	3. Secondary	5. Born again		4. Fishermen		15000	7.Piece of land 8.Owns a house	0	0	0	0	0	0	1	1	0	5	5	2. No								2. No		3. Good	1. Yes	1. Yes	3. Self-treatment	0	0	1	0	3	4. Dissatisfied	3. Neutral	00	5. Others (specify)	0	0	0	0
547	1. Male	1. Male	1. Rural	1. Single	2. Primary	4. Seventh Day Adventist (SDA)		4. Fishermen		150000	4. Radio 6. Mobile phone	0	0	0	1	0	1	0	0	0	2	3	2. No								2. No		4. Very good	2. No							1	2. Satisfied	4. Good	30000	1. Self	1	0	0	0
548	1. Male	1. Male	1. Rural	2. Married	2. Primary	3. Moslem		4. Fishermen		200000	2. Motor cycle 3. Bicycle 4. Radio 5. Television 6. Mobile phone 7.Piece of land	0	1	1	1	1	1	1	0	0	6	6	2. No								2. No		3. Good	1. Yes	1. Yes	2. Private health facility	0	1	0	0	26	2. Satisfied	3. Neutral	40000	1. Self	1	0	0	0
549	1. Male	1. Male	1. Rural	2. Married	3. Secondary	2. Protestant		4. Fishermen		100000	3. Bicycle 4. Radio 5. Television 6. Mobile phone 7.Piece of land 8.Owns a house	0	0	1	1	1	1	1	1	0	3	1	1. Yes	4. Emergencies 5. Others (specify)	0	0	0	1	1	Other business	2. No		3. Good	2. No							1	3. Neutral	3. Neutral	00	5. Others (specify)	0	0	0	0
550	1. Male	1. Male	1. Rural	2. Married	3. Secondary	1. Catholic		4. Fishermen		300000	4. Radio 5. Television 6. Mobile phone 7.Piece of land 8.Owns a house	0	0	0	1	1	1	1	1	0	5	10	1. Yes	4. Emergencies	0	0	0	1	0		1. Yes	1	3. Good	1. Yes	1. Yes	2. Private health facility	0	1	0	0	1	2. Satisfied	4. Good	40000	3. Borrowed	0	0	1	0
551	1. Male	1. Male	1. Rural	1. Single	2. Primary	4. Seventh Day Adventist (SDA)		4. Fishermen		60000	4. Radio 6. Mobile phone	0	0	0	1	0	1	0	0	0	1	0	2. No								2. No		1. Very Poor	1. Yes	1. Yes	2. Private health facility	0	1	0	0	1	4. Dissatisfied	2. Low	70000	1. Self	1	0	0	0
552	1. Male	1. Male	1. Rural	1. Single	3. Secondary	1. Catholic		4. Fishermen		300000	4. Radio 6. Mobile phone	0	0	0	1	0	1	0	0	0	1	5	1. Yes	4. Emergencies 5. Others (specify)	0	0	0	1	1	Business	2. No		2. Poor	1. Yes	1. Yes	4. Other (traditional healer/herbalist)	0	0	0	1	1	4. Dissatisfied	2. Low	15000	1. Self	1	0	0	0
553	1. Male	1. Male	1. Rural	1. Single	2. Primary	2. Protestant		4. Fishermen		10000	6. Mobile phone	0	0	0	0	0	1	0	0	0	1	1	2. No								2. No		2. Poor	1. Yes	1. Yes	2. Private health facility	0	1	0	0	2	2. Satisfied	1. Very low	30000	1. Self	1	0	0	0
554	1. Male	1. Male	1. Rural	1. Single	2. Primary	2. Protestant		4. Fishermen		300000	4. Radio 6. Mobile phone 7.Piece of land 8.Owns a house	0	0	0	1	0	1	1	1	0	1	4	2. No								2. No		3. Good	2. No							1	2. Satisfied	4. Good	60000	1. Self 2. Relative	1	1	0	0
555	1. Male	1. Male	1. Rural	1. Single	3. Secondary	1. Catholic		4. Fishermen		150000	4. Radio 5. Television 6. Mobile phone 9. Animals	0	0	0	1	1	1	0	0	1	2	3	2. No								2. No		2. Poor	1. Yes	1. Yes	1. Public health facility 2. Private health facility	1	1	0	0	2	3. Neutral	2. Low	45000	2. Relative	0	1	0	0
556	1. Male	1. Male	1. Rural	2. Married	3. Secondary	2. Protestant		4. Fishermen		200000	8.Owns a house	0	0	0	0	0	0	0	1	0	3	30	1. Yes	2. Clothes/home utensils 4. Emergencies	0	1	0	1	0		2. No		3. Good	1. Yes	1. Yes	2. Private health facility	0	1	0	0	1	2. Satisfied	3. Neutral	60000	3. Borrowed	0	0	1	0
557	2. Female	2. Female	1. Rural	1. Single	2. Primary	1. Catholic		4. Fishermen		7000	7.Piece of land 8.Owns a house	0	0	0	0	0	0	1	1	0	5	5	2. No								2. No		3. Good	1. Yes	1. Yes	2. Private health facility	0	1	0	0	1	2. Satisfied	1. Very low	15000	2. Relative	0	1	0	0
558	2. Female	2. Female	1. Rural	1. Single	3. Secondary	1. Catholic		4. Fishermen		350000	3. Bicycle 4. Radio 5. Television 6. Mobile phone 7.Piece of land	0	0	1	1	1	1	1	0	0	7	4	2. No								2. No		3. Good	2. No							1	2. Satisfied	2. Low	00	5. Others (specify)	0	0	0	0
559	2. Female	1. Male	1. Rural	2. Married	3. Secondary	5. Born again		4. Fishermen		50000	3. Bicycle 4. Radio 5. Television 7.Piece of land 8.Owns a house 9. Animals	0	0	1	1	1	0	1	1	1	6	9	2. No								2. No		3. Good	2. No							2	3. Neutral	3. Neutral	0	5. Others (specify)	0	0	0	0
560	1. Male	1. Male	1. Rural	1. Single	3. Secondary	1. Catholic		4. Fishermen		200000	6. Mobile phone 7.Piece of land 8.Owns a house	0	0	0	0	0	1	1	1	0	1	5	2. No								2. No		4. Very good	2. No							1	2. Satisfied	4. Good	50000	1. Self	1	0	0	0
561	1. Male	1. Male	1. Rural	1. Single	3. Secondary	1. Catholic		4. Fishermen		16000	4. Radio 8.Owns a house	0	0	0	1	0	0	0	1	0	1	1	2. No								2. No		3. Good	1. Yes	2. No						1	3. Neutral	2. Low	2000	1. Self	1	0	0	0
562	1. Male	1. Male	1. Rural	2. Married	2. Primary	1. Catholic		4. Fishermen		300000	4. Radio 6. Mobile phone 8.Owns a house	0	0	0	1	0	1	0	1	0	4	0	1. Yes	2. Clothes/home utensils 4. Emergencies	0	1	0	1	0		2. No		3. Good	1. Yes	1. Yes	2. Private health facility	0	1	0	0	1	3. Neutral	3. Neutral	2000	1. Self	1	0	0	0
563	1. Male	1. Male	1. Rural	3. Separated	2. Primary	1. Catholic		4. Fishermen		60000	4. Radio 7.Piece of land 8.Owns a house	0	0	0	1	0	0	1	1	0	2	6	2. No								1. Yes	1	3. Good	1. Yes	1. Yes	2. Private health facility	0	1	0	0	2	2. Satisfied	4. Good	100000	1. Self 2. Relative	1	1	0	0
564	2. Female	1. Male	1. Rural	2. Married	3. Secondary	5. Born again		4. Fishermen		300000	3. Bicycle 4. Radio 5. Television 6. Mobile phone 7.Piece of land 8.Owns a house 9. Animals	0	0	1	1	1	1	1	1	1	4	3	2. No								1. Yes	2	3. Good	1. Yes	1. Yes	2. Private health facility	0	1	0	0	2	2. Satisfied	3. Neutral	65000	1. Self 2. Relative	1	1	0	0
565	1. Male	1. Male	1. Rural	3. Separated	1. None	1. Catholic		4. Fishermen		100000	3. Bicycle 4. Radio 6. Mobile phone 7.Piece of land 8.Owns a house 9. Animals	0	0	1	1	0	1	1	1	1	3	6	2. No								2. No		3. Good	2. No							2	3. Neutral	2. Low	0	5. Others (specify)	0	0	0	0
566	1. Male	1. Male	1. Rural	2. Married	1. None	1. Catholic		4. Fishermen		90000	3. Bicycle 4. Radio 6. Mobile phone 7.Piece of land 8.Owns a house	0	0	1	1	0	1	1	1	0	2	6	2. No								1. Yes	1	3. Good	2. No							1	2. Satisfied	4. Good	20000	1. Self	1	0	0	0
567	1. Male	1. Male	1. Rural	2. Married	3. Secondary	1. Catholic		4. Fishermen		120000	4. Radio 6. Mobile phone 8.Owns a house	0	0	0	1	0	1	0	1	0	2	2	2. No								2. No		4. Very good	2. No							2	2. Satisfied	4. Good	3000	1. Self	1	0	0	0
568	1. Male	1. Male	1. Rural	1. Single	3. Secondary	1. Catholic		4. Fishermen		50000	3. Bicycle 6. Mobile phone 7.Piece of land	0	0	1	0	0	1	1	0	0	1	15	2. No								1. Yes	1	2. Poor	1. Yes	1. Yes	2. Private health facility	0	1	0	0	14	5. Very Dissatisfied	2. Low	750000	1. Self 2. Relative 3. Borrowed	1	1	1	0
569	1. Male	1. Male	1. Rural	2. Married	4. Tertiary	1. Catholic		4. Fishermen		270000	3. Bicycle 4. Radio 6. Mobile phone	0	0	1	1	0	1	0	0	0	3	8	1. Yes	4. Emergencies	0	0	0	1	0		2. No		2. Poor	1. Yes	1. Yes	1. Public health facility	1	0	0	0	14	4. Dissatisfied	2. Low	0	5. Others (specify)	0	0	0	0
570	1. Male	1. Male	1. Rural	2. Married	2. Primary	5. Born again		4. Fishermen		100000	3. Bicycle 6. Mobile phone 7.Piece of land 8.Owns a house 9. Animals	0	0	1	0	0	1	1	1	1	6	9	1. Yes	3. School fees	0	0	1	0	0		1. Yes		2. Poor	1. Yes	1. Yes	1. Public health facility	1	0	0	0	2	5. Very Dissatisfied	2. Low	1200000	1. Self 2. Relative 3. Borrowed	1	1	1	0
571	1. Male	1. Male	1. Rural	1. Single	2. Primary	5. Born again		4. Fishermen		300000	6. Mobile phone 7.Piece of land	0	0	0	0	0	1	1	0	0	1	6	2. No								2. No		2. Poor	1. Yes	1. Yes	2. Private health facility	0	1	0	0	7	4. Dissatisfied	1. Very low	0	5. Others (specify)	0	0	0	0
572	1. Male	1. Male	1. Rural	2. Married	3. Secondary	2. Protestant		4. Fishermen		180000	4. Radio 6. Mobile phone	0	0	0	1	0	1	0	0	0	3	6	1. Yes	3. School fees	0	0	1	0	0		2. No		1. Very Poor	1. Yes	1. Yes	2. Private health facility	0	1	0	0	14	4. Dissatisfied	2. Low	0	5. Others (specify)	0	0	0	0
573	1. Male	1. Male	1. Rural	2. Married	3. Secondary	1. Catholic		4. Fishermen		210000	3. Bicycle 4. Radio 6. Mobile phone	0	0	1	1	0	1	0	0	0	5	9	1. Yes	4. Emergencies	0	0	0	1	0		2. No		2. Poor	1. Yes	1. Yes	1. Public health facility	1	0	0	0	14	4. Dissatisfied	2. Low	0	5. Others (specify)	0	0	0	0
574	1. Male	1. Male	1. Rural	2. Married	3. Secondary	3. Moslem		4. Fishermen		360000	2. Motor cycle 3. Bicycle 4. Radio	0	1	1	1	0	0	0	0	0	3	9	1. Yes	4. Emergencies	0	0	0	1	0		1. Yes	3	2. Poor	2. No							14	4. Dissatisfied	2. Low	0	5. Others (specify)	0	0	0	0
575	1. Male	1. Male	1. Rural	2. Married	2. Primary	1. Catholic		4. Fishermen		250000	4. Radio 6. Mobile phone 7.Piece of land 8.Owns a house 9. Animals	0	0	0	1	0	1	1	1	1	4	6	1. Yes	5. Others (specify)	0	0	0	0	1	Self help project	2. No		2. Poor	1. Yes	1. Yes	2. Private health facility	0	1	0	0	14	4. Dissatisfied	2. Low	0	5. Others (specify)	0	0	0	0
576	1. Male	1. Male	1. Rural	2. Married	2. Primary	1. Catholic		4. Fishermen		200000	6. Mobile phone 7.Piece of land	0	0	0	0	0	1	1	0	0	3	12	2. No								1. Yes	1	2. Poor	1. Yes	1. Yes	2. Private health facility	0	1	0	0	15	4. Dissatisfied	2. Low	100000	1. Self 2. Relative 3. Borrowed	1	1	1	0
577	1. Male	1. Male	1. Rural	2. Married	2. Primary	2. Protestant		4. Fishermen		50000	4. Radio 6. Mobile phone 7.Piece of land	0	0	0	1	0	1	1	0	0	4	7	1. Yes	5. Others (specify)	0	0	0	0	1	Self help project	1. Yes	3	2. Poor	1. Yes	1. Yes	2. Private health facility	0	1	0	0	7	3. Neutral	3. Neutral	2500000	1. Self 2. Relative 3. Borrowed	1	1	1	0
578	1. Male	1. Male	1. Rural	2. Married	2. Primary	3. Moslem		4. Fishermen		72000	4. Radio 6. Mobile phone	0	0	0	1	0	1	0	0	0	4	4	2. No								2. No		2. Poor	2. No							2	4. Dissatisfied	1. Very low	55000	1. Self	1	0	0	0
579	2. Female	1. Male	1. Rural	1. Single	2. Primary	5. Born again		4. Fishermen		15000	6. Mobile phone	0	0	0	0	0	1	0	0	0	2	2	2. No								2. No		3. Good	1. Yes	1. Yes	1. Public health facility	1	0	0	0	3	4. Dissatisfied	1. Very low	3000	1. Self	1	0	0	0
580	1. Male	1. Male	1. Rural	2. Married	3. Secondary	3. Moslem		4. Fishermen		200000	3. Bicycle 4. Radio 6. Mobile phone 7.Piece of land 8.Owns a house 9. Animals	0	0	1	1	0	1	1	1	1	6	6	1. Yes	2. Clothes/home utensils 4. Emergencies	0	1	0	1	0		1. Yes	2	2. Poor	1. Yes	1. Yes	1. Public health facility 2. Private health facility	1	1	0	0	2	4. Dissatisfied	1. Very low	140000	1. Self 3. Borrowed	1	0	1	0
581	1. Male	1. Male	1. Rural	2. Married	2. Primary	5. Born again		4. Fishermen		200000	4. Radio 6. Mobile phone 9. Animals	0	0	0	1	0	1	0	0	1	4	6	2. No								1. Yes	2	3. Good	1. Yes	1. Yes	1. Public health facility	1	0	0	0	5	4. Dissatisfied	2. Low	30000	1. Self 4. Government	1	0	0	1
582	1. Male	1. Male	1. Rural	2. Married	4. Tertiary	1. Catholic		4. Fishermen		320000	3. Bicycle 6. Mobile phone	0	0	1	0	0	1	0	0	0	1	5	2. No								2. No		3. Good	1. Yes	1. Yes	1. Public health facility 2. Private health facility	1	1	0	0	6	5. Very Dissatisfied	2. Low	100000	1. Self 3. Borrowed	1	0	1	0
583	1. Male	1. Male	1. Rural	1. Single	2. Primary	3. Moslem		4. Fishermen		300000	4. Radio 6. Mobile phone 8.Owns a house	0	0	0	1	0	1	0	1	0	10	25	1. Yes	4. Emergencies	0	0	0	1	0		2. No		4. Very good	1. Yes	1. Yes	2. Private health facility	0	1	0	0	1	2. Satisfied	1. Very low	65000	1. Self	1	0	0	0
584	1. Male	1. Male	1. Rural	3. Separated	1. None	3. Moslem		4. Fishermen		50000	4. Radio 7.Piece of land 8.Owns a house	0	0	0	1	0	0	1	1	0	1	1	2. No								2. No		2. Poor	2. No							5	2. Satisfied	4. Good	5000	1. Self 3. Borrowed	1	0	1	0
585	1. Male	1. Male	1. Rural	2. Married	1. None	1. Catholic		4. Fishermen		100000	4. Radio 6. Mobile phone 7.Piece of land	0	0	0	1	0	1	1	0	0	10	10	1. Yes	2. Clothes/home utensils 4. Emergencies	0	1	0	1	0		2. No		3. Good	1. Yes	1. Yes	2. Private health facility	0	1	0	0	3	2. Satisfied	1. Very low	35000	1. Self	1	0	0	0
586	1. Male	1. Male	1. Rural	1. Single	2. Primary	3. Moslem		4. Fishermen		200000	2. Motor cycle 3. Bicycle 4. Radio 6. Mobile phone 9. Animals	0	1	1	1	0	1	0	0	1	1	4	1. Yes	4. Emergencies 5. Others (specify)	0	0	0	1	1	Just to keep money safe.	2. No		3. Good	1. Yes	1. Yes	2. Private health facility	0	1	0	0	6	2. Satisfied	1. Very low	40000	1. Self	1	0	0	0
587	1. Male	1. Male	1. Rural	2. Married	2. Primary	3. Moslem		4. Fishermen		250000	6. Mobile phone 7.Piece of land 8.Owns a house	0	0	0	0	0	1	1	1	0	4	4	2. No								2. No		3. Good	2. No							4	2. Satisfied	4. Good	20000	1. Self 3. Borrowed 4. Government	1	0	1	1
588	1. Male	1. Male	1. Rural	2. Married	2. Primary	2. Protestant		4. Fishermen		25000	4. Radio 6. Mobile phone	0	0	0	1	0	1	0	0	0	4	8	2. No								2. No		2. Poor	2. No							3	4. Dissatisfied	1. Very low	87000	1. Self	1	0	0	0
589	1. Male	2. Female	1. Rural	2. Married	2. Primary	2. Protestant		4. Fishermen		3000	6. Mobile phone	0	0	0	0	0	1	0	0	0	6	6	2. No								1. Yes	2	2. Poor	2. No							1	2. Satisfied	1. Very low	00	1. Self	1	0	0	0
590	1. Male	1. Male	1. Rural	2. Married	2. Primary	3. Moslem		4. Fishermen		65000	4. Radio 6. Mobile phone	0	0	0	1	0	1	0	0	0	5	6	2. No								2. No		3. Good	1. Yes	2. No						3	3. Neutral	2. Low	2000	1. Self	1	0	0	0
591	1. Male	1. Male	1. Rural	2. Married	4. Tertiary	1. Catholic		4. Fishermen		150000	3. Bicycle 4. Radio 6. Mobile phone 7.Piece of land 8.Owns a house 9. Animals	0	0	1	1	0	1	1	1	1	4	15	1. Yes	4. Emergencies	0	0	0	1	0		2. No		3. Good	2. No							5	2. Satisfied	4. Good	80000	1. Self	1	0	0	0
592	1. Male	1. Male	1. Rural	2. Married	2. Primary	3. Moslem		4. Fishermen		400000	2. Motor cycle 4. Radio 5. Television 6. Mobile phone 7.Piece of land 8.Owns a house 9. Animals	0	1	0	1	1	1	1	1	1	2	3	1. Yes	4. Emergencies	0	0	0	1	0		1. Yes	1	3. Good	1. Yes	1. Yes	2. Private health facility	0	1	0	0	20	3. Neutral	2. Low	126000	1. Self	1	0	0	0
593	1. Male	1. Male	1. Rural	2. Married	3. Secondary	3. Moslem		4. Fishermen		500000	2. Motor cycle 3. Bicycle 4. Radio 5. Television 6. Mobile phone 7.Piece of land 8.Owns a house 9. Animals	0	1	1	1	1	1	1	1	1	6	8	1. Yes	1. Health 3. School fees 4. Emergencies	1	0	1	1	0		1. Yes	1	4. Very good	1. Yes	1. Yes	2. Private health facility	0	1	0	0	45	3. Neutral	1. Very low	280000	3. Borrowed	0	0	1	0
594	1. Male	1. Male	1. Rural	2. Married	1. None	1. Catholic		4. Fishermen		110000	6. Mobile phone	0	0	0	0	0	1	0	0	0	6	6	2. No								2. No		2. Poor	2. No							2	4. Dissatisfied	4. Good	33000	1. Self	1	0	0	0
595	1. Male	1. Male	1. Rural	2. Married	3. Secondary	2. Protestant		4. Fishermen		500000	2. Motor cycle 3. Bicycle 6. Mobile phone 7.Piece of land	0	1	1	0	0	1	1	0	0	5	10	2. No								2. No		3. Good	1. Yes	1. Yes	2. Private health facility	0	1	0	0	1	2. Satisfied	2. Low	52500	1. Self	1	0	0	0
596	1. Male	1. Male	1. Rural	4. Widowed	2. Primary	5. Born again		4. Fishermen		130000	4. Radio 6. Mobile phone 7.Piece of land 8.Owns a house 9. Animals	0	0	0	1	0	1	1	1	1	5	5	2. No								2. No		3. Good	1. Yes	1. Yes	1. Public health facility 2. Private health facility	1	1	0	0	5	1. Very Satisfied	5. Very good	50000	1. Self 4. Government	1	0	0	1
597	1. Male	1. Male	1. Rural	1. Single	2. Primary	3. Moslem		4. Fishermen		300000.	3. Bicycle	0	0	1	0	0	0	0	0	0	1	5	2. No								2. No		3. Good	1. Yes	1. Yes	4. Other (traditional healer/herbalist)	0	0	0	1	20	3. Neutral	3. Neutral	380000	1. Self 2. Relative	1	1	0	0
598	1. Male	1. Male	1. Rural	1. Single	2. Primary	2. Protestant		4. Fishermen		12000	4. Radio	0	0	0	1	0	0	0	0	0	1	1	2. No								2. No		3. Good	2. No							2	3. Neutral	1. Very low	3000	1. Self	1	0	0	0
599	1. Male	1. Male	1. Rural	2. Married	1. None	1. Catholic		4. Fishermen		90000	6. Mobile phone 7.Piece of land 8.Owns a house 9. Animals	0	0	0	0	0	1	1	1	1	10	7	2. No								2. No		3. Good	1. Yes	1. Yes	2. Private health facility	0	1	0	0	5	3. Neutral	3. Neutral	20000	1. Self	1	0	0	0
600	1. Male	1. Male	1. Rural	2. Married	2. Primary	1. Catholic		4. Fishermen		3500	4. Radio 6. Mobile phone 8.Owns a house 9. Animals	0	0	0	1	0	1	0	1	1	5	5	2. No								2. No		3. Good	1. Yes	1. Yes	2. Private health facility	0	1	0	0	3	2. Satisfied	2. Low	1500	1. Self	1	0	0	0
601	1. Male	1. Male	1. Rural	2. Married	3. Secondary	2. Protestant		4. Fishermen		50000	6. Mobile phone	0	0	0	0	0	1	0	0	0	4	3	1. Yes	5. Others (specify)	0	0	0	0	1	Aplot	2. No		3. Good	2. No							5	2. Satisfied	4. Good	40000	3. Borrowed	0	0	1	0
602	1. Male	1. Male	1. Rural	2. Married	2. Primary	3. Moslem		4. Fishermen		600000	2. Motor cycle 5. Television 6. Mobile phone 7.Piece of land 8.Owns a house	0	1	0	0	1	1	1	1	0	4	6	2. No								2. No		3. Good	1. Yes	1. Yes	1. Public health facility 2. Private health facility	1	1	0	0	18	3. Neutral	1. Very low	48000	1. Self	1	0	0	0
603	1. Male	1. Male	1. Rural	2. Married	3. Secondary	2. Protestant		4. Fishermen		300000	2. Motor cycle 4. Radio 5. Television 6. Mobile phone 8.Owns a house	0	1	0	1	1	1	0	1	0	4	6	2. No								2. No		2. Poor	1. Yes	1. Yes	2. Private health facility	0	1	0	0	1	3. Neutral	2. Low	35000	1. Self	1	0	0	0
604	1. Male	1. Male	1. Rural	2. Married	2. Primary	3. Moslem		4. Fishermen		100000	6. Mobile phone 8.Owns a house	0	0	0	0	0	1	0	1	0	10	5	2. No								2. No		2. Poor	1. Yes	1. Yes	2. Private health facility	0	1	0	0	1	3. Neutral	3. Neutral	50000	1. Self	1	0	0	0
605	1. Male	1. Male	1. Rural	2. Married	4. Tertiary	2. Protestant		4. Fishermen		60000	4. Radio 6. Mobile phone	0	0	0	1	0	1	0	0	0	2	8	1. Yes	4. Emergencies	0	0	0	1	0		2. No		2. Poor	1. Yes	1. Yes	2. Private health facility	0	1	0	0	20	3. Neutral	1. Very low	32800	1. Self 2. Relative	1	1	0	0
606	1. Male	1. Male	1. Rural	2. Married	3. Secondary	3. Moslem		4. Fishermen		20000	5. Television 6. Mobile phone 7.Piece of land 9. Animals	0	0	0	0	1	1	1	0	1	2	1	2. No								2. No		3. Good	2. No							5	2. Satisfied	4. Good	70000	1. Self	1	0	0	0
607	1. Male	1. Male	1. Rural	2. Married	1. None	1. Catholic		4. Fishermen		400000	2. Motor cycle 3. Bicycle 4. Radio 6. Mobile phone 7.Piece of land 8.Owns a house 9. Animals	0	1	1	1	0	1	1	1	1	5	6	2. No								2. No		3. Good	1. Yes	1. Yes	2. Private health facility	0	1	0	0	3	3. Neutral	1. Very low	52000	1. Self 3. Borrowed	1	0	1	0
608	1. Male	1. Male	1. Rural	2. Married	2. Primary	5. Born again		4. Fishermen		60000	4. Radio 6. Mobile phone 8.Owns a house	0	0	0	1	0	1	0	1	0	4	6	2. No								2. No		3. Good	1. Yes	1. Yes	2. Private health facility	0	1	0	0	1	2. Satisfied	2. Low	35000	1. Self	1	0	0	0
609	1. Male	1. Male	1. Rural	2. Married	3. Secondary	2. Protestant		4. Fishermen		80000	4. Radio 7.Piece of land 9. Animals	0	0	0	1	0	0	1	0	1	6	4	2. No								1. Yes	2	3. Good	1. Yes	1. Yes	2. Private health facility	0	1	0	0	1	3. Neutral	2. Low	30000	1. Self	1	0	0	0
610	1. Male	1. Male	1. Rural	2. Married	3. Secondary	2. Protestant		4. Fishermen		150000	5. Television 6. Mobile phone 7.Piece of land 8.Owns a house 9. Animals	0	0	0	0	1	1	1	1	1	4	15	2. No								1. Yes	2	3. Good	1. Yes	1. Yes	2. Private health facility	0	1	0	0	5	1. Very Satisfied	5. Very good	150000	5. Others (specify)	0	0	0	0
611	1. Male	1. Male	1. Rural	1. Single	2. Primary	5. Born again		4. Fishermen		60000	4. Radio 6. Mobile phone 8.Owns a house	0	0	0	1	0	1	0	1	0	1	3	2. No								2. No		3. Good	1. Yes	1. Yes	2. Private health facility	0	1	0	0	1	3. Neutral	3. Neutral	70000	3. Borrowed	0	0	1	0
612	1. Male	1. Male	1. Rural	2. Married	3. Secondary	2. Protestant		4. Fishermen		60000	4. Radio 6. Mobile phone 7.Piece of land 8.Owns a house	0	0	0	1	0	1	1	1	0	5	7	2. No								2. No		3. Good	2. No							5	2. Satisfied	4. Good	25000	1. Self	1	0	0	0
613	1. Male	1. Male	1. Rural	2. Married	1. None	1. Catholic		4. Fishermen		65000	6. Mobile phone	0	0	0	0	0	1	0	0	0	6	6	2. No								2. No		1. Very Poor	2. No							3	2. Satisfied	3. Neutral	23000	1. Self	1	0	0	0
614	1. Male	1. Male	1. Rural	1. Single	2. Primary	1. Catholic		4. Fishermen		300000	2. Motor cycle 3. Bicycle 4. Radio 6. Mobile phone 9. Animals	0	1	1	1	0	1	0	0	1	5	5	2. No								2. No		3. Good	1. Yes	1. Yes	2. Private health facility	0	1	0	0	21	3. Neutral	1. Very low	44000	1. Self 3. Borrowed	1	0	1	0
615	1. Male	1. Male	1. Rural	1. Single	1. None	3. Moslem		4. Fishermen		160000	4. Radio	0	0	0	1	0	0	0	0	0	1	1	2. No								2. No		1. Very Poor	2. No							2	4. Dissatisfied	1. Very low	2300	1. Self	1	0	0	0
616	1. Male	1. Male	1. Rural	2. Married	2. Primary	1. Catholic		4. Fishermen		200000	3. Bicycle 4. Radio 8.Owns a house 9. Animals	0	0	1	1	0	0	0	1	1	6	8	2. No								2. No		2. Poor	1. Yes	1. Yes	1. Public health facility	1	0	0	0	18	3. Neutral	1. Very low	36000	1. Self 3. Borrowed	1	0	1	0
617	1. Male	1. Male	1. Rural	2. Married	2. Primary	1. Catholic		4. Fishermen		100000	2. Motor cycle 7.Piece of land 8.Owns a house 9. Animals	0	1	0	0	0	0	1	1	1	5	9	2. No								2. No		2. Poor	1. Yes	1. Yes	1. Public health facility	1	0	0	0	22	3. Neutral	1. Very low	30000	1. Self 2. Relative 3. Borrowed	1	1	1	0
618	1. Male	1. Male	1. Rural	2. Married	1. None	2. Protestant		4. Fishermen		300000	7.Piece of land 8.Owns a house 9. Animals	0	0	0	0	0	0	1	1	1	3	12	2. No								1. Yes	1	3. Good	2. No							1	3. Neutral	3. Neutral	00	1. Self	1	0	0	0
619	1. Male	1. Male	1. Rural	2. Married	2. Primary	3. Moslem		4. Fishermen		100000	7.Piece of land 8.Owns a house	0	0	0	0	0	0	1	1	0	10	10	2. No								2. No		2. Poor	1. Yes	1. Yes	1. Public health facility	1	0	0	0	8	4. Dissatisfied	3. Neutral	10000	1. Self	1	0	0	0
620	1. Male	1. Male	1. Rural	2. Married	2. Primary	2. Protestant		4. Fishermen		20000	6. Mobile phone	0	0	0	0	0	1	0	0	0	2	6	1. Yes	5. Others (specify)	0	0	0	0	1	Money is kept and at the end of the year, we open the boxes and share money accordingly.	1. Yes	1	2. Poor	1. Yes	1. Yes	1. Public health facility 2. Private health facility	1	1	0	0	25	3. Neutral	1. Very low	16000	1. Self	1	0	0	0
621	1. Male	2. Female	1. Rural	2. Married	1. None	3. Moslem		4. Fishermen		150000	4. Radio 6. Mobile phone 8.Owns a house	0	0	0	1	0	1	0	1	0	4	5	2. No								2. No		2. Poor	1. Yes	1. Yes	2. Private health facility	0	1	0	0	4	2. Satisfied	1. Very low	8000	1. Self	1	0	0	0
622	1. Male	1. Male	1. Rural	2. Married	2. Primary	2. Protestant		4. Fishermen		2000000.	3. Bicycle 6. Mobile phone 7.Piece of land 8.Owns a house 9. Animals	0	0	1	0	0	1	1	1	1	7	7	2. No								2. No		3. Good	1. Yes	1. Yes	2. Private health facility	0	1	0	0	7	2. Satisfied	4. Good	20000	1. Self 4. Government	1	0	0	1
623	1. Male	1. Male	1. Rural	2. Married	3. Secondary	3. Moslem		4. Fishermen		900000	4. Radio 6. Mobile phone 9. Animals	0	0	0	1	0	1	0	0	1	4	3	2. No								2. No		2. Poor	1. Yes	1. Yes	2. Private health facility	0	1	0	0	2	3. Neutral	2. Low	2000	3. Borrowed	0	0	1	0
624	1. Male	1. Male	1. Rural	3. Separated	2. Primary	1. Catholic		4. Fishermen		200000	7.Piece of land	0	0	0	0	0	0	1	0	0	1	4	2. No								2. No		2. Poor	1. Yes	1. Yes	1. Public health facility	1	0	0	0	5	2. Satisfied	1. Very low	20000	1. Self	1	0	0	0
625	1. Male	1. Male	1. Rural	2. Married	2. Primary	5. Born again		4. Fishermen		7000	3. Bicycle	0	0	1	0	0	0	0	0	0	1	9	2. No								2. No		2. Poor	2. No							25	3. Neutral	1. Very low	0	5. Others (specify)	0	0	0	0
626	1. Male	1. Male	1. Rural	2. Married	2. Primary	2. Protestant		4. Fishermen		150000	5. Television 8.Owns a house 9. Animals	0	0	0	0	1	0	0	1	1	6	2	2. No								2. No		2. Poor	1. Yes	1. Yes	2. Private health facility	0	1	0	0	25	2. Satisfied	2. Low	36000	1. Self	1	0	0	0
627	2. Female	1. Male	1. Rural	4. Widowed	2. Primary	1. Catholic		4. Fishermen		30000	7.Piece of land	0	0	0	0	0	0	1	0	0	1	5	2. No								2. No		2. Poor	2. No							3	3. Neutral	1. Very low	6000	1. Self	1	0	0	0
628	1. Male	1. Male	1. Rural	2. Married	2. Primary	1. Catholic		4. Fishermen		250000	4. Radio 6. Mobile phone 7.Piece of land	0	0	0	1	0	1	1	0	0	4	6	2. No								2. No		3. Good	1. Yes	1. Yes	2. Private health facility	0	1	0	0	7	2. Satisfied	4. Good	120000	1. Self	1	0	0	0
629	2. Female	1. Male	1. Rural	1. Single	1. None	1. Catholic		4. Fishermen		400000	3. Bicycle 4. Radio	0	0	1	1	0	0	0	0	0	1	3	2. No								1. Yes	2	2. Poor	1. Yes	1. Yes	2. Private health facility	0	1	0	0	25	3. Neutral	3. Neutral	29000	1. Self	1	0	0	0
630	1. Male	1. Male	1. Rural	2. Married	3. Secondary	1. Catholic		4. Fishermen		50000	2. Motor cycle	0	1	0	0	0	0	0	0	0	5	20	2. No								2. No		2. Poor	1. Yes	1. Yes	2. Private health facility	0	1	0	0	3	2. Satisfied	1. Very low	60000	2. Relative	0	1	0	0
631	1. Male	1. Male	1. Rural	1. Single	2. Primary	2. Protestant		4. Fishermen		50000	7.Piece of land	0	0	0	0	0	0	1	0	0	1	8	2. No								2. No		2. Poor	2. No							6	2. Satisfied	1. Very low	45000	1. Self	1	0	0	0
632	2. Female	1. Male	1. Rural	2. Married	2. Primary	3. Moslem		4. Fishermen		10000	4. Radio	0	0	0	1	0	0	0	0	0	5	4	2. No								2. No		2. Poor	2. No							28	3. Neutral	2. Low	0	5. Others (specify)	0	0	0	0
633	1. Male	1. Male	1. Rural	2. Married	2. Primary	1. Catholic		4. Fishermen		50000	3. Bicycle 6. Mobile phone 7.Piece of land 8.Owns a house	0	0	1	0	0	1	1	1	0	3	3	2. No								1. Yes	1	3. Good	1. Yes	1. Yes	2. Private health facility	0	1	0	0	5	3. Neutral	3. Neutral	750000	1. Self	1	0	0	0
634	1. Male	1. Male	1. Rural	2. Married	1. None	1. Catholic		4. Fishermen		150000	3. Bicycle 4. Radio	0	0	1	1	0	0	0	0	0	3	4	2. No								2. No		3. Good	1. Yes	1. Yes	1. Public health facility 2. Private health facility	1	1	0	0	17	3. Neutral	2. Low	7500	1. Self	1	0	0	0
635	1. Male	1. Male	1. Rural	2. Married	2. Primary	3. Moslem		4. Fishermen		60000	7.Piece of land 8.Owns a house	0	0	0	0	0	0	1	1	0	4	5	2. No								2. No		2. Poor	2. No							5	4. Dissatisfied	1. Very low	1600	1. Self	1	0	0	0
636	1. Male	1. Male	1. Rural	2. Married	2. Primary	5. Born again		4. Fishermen		300000	2. Motor cycle 4. Radio 6. Mobile phone 7.Piece of land 8.Owns a house	0	1	0	1	0	1	1	1	0	2	10	1. Yes	4. Emergencies	0	0	0	1	0		2. No		3. Good	1. Yes	1. Yes	1. Public health facility 2. Private health facility	1	1	0	0	7	2. Satisfied	4. Good	90000	1. Self	1	0	0	0
637	1. Male	1. Male	1. Rural	4. Widowed	1. None	3. Moslem		4. Fishermen		30000	7.Piece of land 8.Owns a house	0	0	0	0	0	0	1	1	0	3	2	2. No								1. Yes	1	2. Poor	2. No							7	4. Dissatisfied	3. Neutral	3000	1. Self	1	0	0	0
638	1. Male	1. Male	1. Rural	3. Separated	1. None	3. Moslem		4. Fishermen		40000	3. Bicycle 6. Mobile phone 7.Piece of land	0	0	1	0	0	1	1	0	0	3	6	2. No								1. Yes	1	2. Poor	1. Yes	1. Yes	2. Private health facility	0	1	0	0	9	4. Dissatisfied	2. Low	3500000	1. Self 2. Relative 3. Borrowed	1	1	1	0
639	1. Male	1. Male	1. Rural	2. Married	2. Primary	2. Protestant		4. Fishermen		190000	3. Bicycle 4. Radio 6. Mobile phone	0	0	1	1	0	1	0	0	0	3	4	1. Yes	4. Emergencies	0	0	0	1	0		2. No		1. Very Poor	1. Yes	1. Yes	1. Public health facility	1	0	0	0	9	4. Dissatisfied	1. Very low	0	5. Others (specify)	0	0	0	0
640	1. Male	1. Male	1. Rural	2. Married	2. Primary	3. Moslem		4. Fishermen		500000	3. Bicycle 4. Radio 6. Mobile phone 7.Piece of land 8.Owns a house 9. Animals	0	0	1	1	0	1	1	1	1	10	15	1. Yes	3. School fees 5. Others (specify)	0	0	1	0	1	Self help project	1. Yes	46	2. Poor	1. Yes	1. Yes	2. Private health facility	0	1	0	0	9	4. Dissatisfied	2. Low	7800000	1. Self 2. Relative 3. Borrowed	1	1	1	0
641	1. Male	1. Male	1. Rural	2. Married	3. Secondary	2. Protestant		4. Fishermen		187000	3. Bicycle 4. Radio 6. Mobile phone	0	0	1	1	0	1	0	0	0	2	6	1. Yes	3. School fees 4. Emergencies	0	0	1	1	0		2. No		2. Poor	1. Yes	1. Yes	1. Public health facility	1	0	0	0	9	4. Dissatisfied	2. Low	0	5. Others (specify)	0	0	0	0
642	1. Male	1. Male	1. Rural	2. Married	3. Secondary	2. Protestant		4. Fishermen		35000	4. Radio	0	0	0	1	0	0	0	0	0	3	4	2. No								1. Yes	2	2. Poor	1. Yes	1. Yes	2. Private health facility	0	1	0	0	9	4. Dissatisfied	2. Low	850000	1. Self 2. Relative	1	1	0	0
643	1. Male	1. Male	1. Rural	2. Married	1. None	5. Born again		4. Fishermen		60000	4. Radio 6. Mobile phone	0	0	0	1	0	1	0	0	0	2	5	2. No								1. Yes	3	2. Poor	1. Yes	1. Yes	2. Private health facility	0	1	0	0	9	4. Dissatisfied	2. Low	100000	2. Relative	0	1	0	0
644	1. Male	1. Male	1. Rural	2. Married	2. Primary	2. Protestant		4. Fishermen		80000	4. Radio	0	0	0	1	0	0	0	0	0	8	10	1. Yes	3. School fees 4. Emergencies	0	0	1	1	0		1. Yes	0	2. Poor	1. Yes	1. Yes	2. Private health facility	0	1	0	0	9	4. Dissatisfied	2. Low	0	5. Others (specify)	0	0	0	0
645	1. Male	1. Male	1. Rural	2. Married	2. Primary	5. Born again		4. Fishermen		150000	3. Bicycle 4. Radio 7.Piece of land 8.Owns a house	0	0	1	1	0	0	1	1	0	13	20	2. No								1. Yes	3	2. Poor	1. Yes	1. Yes	2. Private health facility	0	1	0	0	9	4. Dissatisfied	2. Low	150000	1. Self 2. Relative 3. Borrowed	1	1	1	0
646	1. Male	1. Male	1. Rural	2. Married	2. Primary	2. Protestant		4. Fishermen		450000	2. Motor cycle 3. Bicycle 4. Radio 6. Mobile phone	0	1	1	1	0	1	0	0	0	5	9	2. No								2. No		2. Poor	1. Yes	1. Yes	1. Public health facility	1	0	0	0	9	4. Dissatisfied	2. Low	0	5. Others (specify)	0	0	0	0
647	1. Male	1. Male	1. Rural	2. Married	2. Primary	3. Moslem		4. Fishermen		80000	3. Bicycle 4. Radio 6. Mobile phone 7.Piece of land 8.Owns a house	0	0	1	1	0	1	1	1	0	5	9	2. No								1. Yes	2	2. Poor	1. Yes	1. Yes	2. Private health facility	0	1	0	0	12	4. Dissatisfied	2. Low	250000	1. Self 2. Relative 3. Borrowed	1	1	1	0
648	1. Male	1. Male	1. Rural	2. Married	2. Primary	1. Catholic		4. Fishermen		48500	3. Bicycle 4. Radio 6. Mobile phone	0	0	1	1	0	1	0	0	0	6	8	1. Yes	3. School fees 4. Emergencies	0	0	1	1	0		2. No		2. Poor	2. No							12	4. Dissatisfied	2. Low	0	5. Others (specify)	0	0	0	0
649	1. Male	1. Male	1. Rural	2. Married	2. Primary	1. Catholic		4. Fishermen		75000	3. Bicycle 4. Radio 6. Mobile phone	0	0	1	1	0	1	0	0	0	10	15	2. No								1. Yes	2	2. Poor	1. Yes	1. Yes	1. Public health facility	1	0	0	0	12	4. Dissatisfied	2. Low	180000	1. Self 2. Relative	1	1	0	0
650	1. Male	1. Male	1. Rural	2. Married	2. Primary	2. Protestant		4. Fishermen		330000	3. Bicycle 4. Radio 6. Mobile phone 7.Piece of land 9. Animals	0	0	1	1	0	1	1	0	1	2	5	2. No								2. No		2. Poor	1. Yes	1. Yes	2. Private health facility	0	1	0	0	12	4. Dissatisfied	2. Low	0	5. Others (specify)	0	0	0	0
651	1. Male	1. Male	1. Rural	2. Married	2. Primary	5. Born again		4. Fishermen		100000	4. Radio 5. Television 6. Mobile phone 7.Piece of land 8.Owns a house	0	0	0	1	1	1	1	1	0	12	14	1. Yes	3. School fees 4. Emergencies	0	0	1	1	0		2. No		2. Poor	1. Yes	1. Yes	2. Private health facility	0	1	0	0	12	4. Dissatisfied	2. Low	0	5. Others (specify)	0	0	0	0
652	1. Male	1. Male	1. Rural	2. Married	2. Primary	2. Protestant		4. Fishermen		75000	3. Bicycle 4. Radio 6. Mobile phone	0	0	1	1	0	1	0	0	0	7	9	2. No								2. No		2. Poor	1. Yes	1. Yes	2. Private health facility	0	1	0	0	12	4. Dissatisfied	2. Low	0	5. Others (specify)	0	0	0	0
653	1. Male	1. Male	1. Rural	2. Married	3. Secondary	2. Protestant		4. Fishermen		300000	2. Motor cycle 4. Radio 5. Television 6. Mobile phone 8.Owns a house	0	1	0	1	1	1	0	1	0	4	6	2. No								2. No		2. Poor	1. Yes	1. Yes	2. Private health facility	0	1	0	0	1	3. Neutral	2. Low	35000	1. Self	1	0	0	0
654	1. Male	1. Male	1. Rural	2. Married	2. Primary	4. Seventh Day Adventist (SDA)		4. Fishermen		300000	2. Motor cycle 3. Bicycle 4. Radio 5. Television 6. Mobile phone 7.Piece of land 8.Owns a house 9. Animals	0	1	1	1	1	1	1	1	1	21	3	1. Yes	4. Emergencies 5. Others (specify)	0	0	0	1	1	For future use	2. No		3. Good	1. Yes	1. Yes	1. Public health facility	1	0	0	0	20	2. Satisfied	2. Low	150000	1. Self	1	0	0	0
655	1. Male	1. Male	1. Rural	2. Married	2. Primary	5. Born again		4. Fishermen		300000	4. Radio 6. Mobile phone 7.Piece of land 8.Owns a house 9. Animals	0	0	0	1	0	1	1	1	1	8	8	1. Yes	4. Emergencies	0	0	0	1	0		2. No		3. Good	1. Yes	1. Yes	1. Public health facility	1	0	0	0	5	2. Satisfied	3. Neutral	130000	3. Borrowed 4. Government	0	0	1	1
656	1. Male	1. Male	1. Rural	2. Married	2. Primary	5. Born again		4. Fishermen		90000	4. Radio 6. Mobile phone 8.Owns a house 9. Animals	0	0	0	1	0	1	0	1	1	10	10	1. Yes	1. Health 2. Clothes/home utensils 3. School fees 4. Emergencies	1	1	1	1	0		2. No		2. Poor	1. Yes	1. Yes	2. Private health facility	0	1	0	0	2	2. Satisfied	1. Very low	25000	3. Borrowed	0	0	1	0
657	1. Male	1. Male	1. Rural	2. Married	2. Primary	2. Protestant		4. Fishermen		600000	4. Radio 6. Mobile phone 8.Owns a house 9. Animals	0	0	0	1	0	1	0	1	1	4	12	2. No								1. Yes	3	3. Good	1. Yes	1. Yes	2. Private health facility	0	1	0	0	30	3. Neutral	3. Neutral	300000	1. Self	1	0	0	0
658	1. Male	1. Male	1. Rural	2. Married	4. Tertiary	2. Protestant		4. Fishermen		300000	4. Radio 6. Mobile phone 7.Piece of land 9. Animals	0	0	0	1	0	1	1	0	1	4	3	1. Yes	5. Others (specify)	0	0	0	0	1	Just savings which given back at the end of the year.	2. No		3. Good	1. Yes	1. Yes	2. Private health facility	0	1	0	0	16	1. Very Satisfied	1. Very low	100000	1. Self	1	0	0	0
659	1. Male	1. Male	1. Rural	1. Single	2. Primary	3. Moslem		4. Fishermen		100000	4. Radio 6. Mobile phone	0	0	0	1	0	1	0	0	0	4	3	1. Yes	4. Emergencies	0	0	0	1	0		1. Yes	1	4. Very good	2. No							5	3. Neutral	3. Neutral	10000	2. Relative 3. Borrowed	0	1	1	0
660	2. Female	1. Male	1. Rural	2. Married	2. Primary	2. Protestant		4. Fishermen		50000	6. Mobile phone	0	0	0	0	0	1	0	0	0	4	4	2. No								2. No		2. Poor	1. Yes	1. Yes	2. Private health facility	0	1	0	0	16	3. Neutral	1. Very low	10000	1. Self	1	0	0	0
661	2. Female	1. Male	1. Rural	2. Married	4. Tertiary	3. Moslem		4. Fishermen		300000	2. Motor cycle 4. Radio 5. Television 6. Mobile phone 7.Piece of land 8.Owns a house 9. Animals	0	1	0	1	1	1	1	1	1	3	2	1. Yes	2. Clothes/home utensils 4. Emergencies 5. Others (specify)	0	1	0	1	1	Other investments	1. Yes	1	3. Good	1. Yes	1. Yes	2. Private health facility	0	1	0	0	2	3. Neutral	2. Low	800000	1. Self	1	0	0	0
662	1. Male	1. Male	1. Rural	2. Married	3. Secondary	3. Moslem		4. Fishermen		1000000	3. Bicycle 4. Radio 6. Mobile phone 7.Piece of land 8.Owns a house 9. Animals	0	0	1	1	0	1	1	1	1	20	20	1. Yes	4. Emergencies	0	0	0	1	0		2. No		3. Good	1. Yes	1. Yes	2. Private health facility	0	1	0	0	5	2. Satisfied	3. Neutral	50000	1. Self	1	0	0	0
663	2. Female	1. Male	1. Rural	2. Married	2. Primary	3. Moslem		4. Fishermen		120000	5. Television 8.Owns a house	0	0	0	0	1	0	0	1	0	5	5	2. No								2. No		2. Poor	1. Yes	1. Yes	4. Other (traditional healer/herbalist)	0	0	0	1	3	2. Satisfied	1. Very low	30000	1. Self	1	0	0	0
664	1. Male	1. Male	1. Rural	1. Single	3. Secondary	3. Moslem		4. Fishermen		300000	6. Mobile phone 7.Piece of land 8.Owns a house 9. Animals	0	0	0	0	0	1	1	1	1	1	5	2. No								2. No		3. Good	2. No							0	3. Neutral	2. Low	00	1. Self	1	0	0	0
665	1. Male	1. Male	1. Rural	2. Married	2. Primary	3. Moslem		4. Fishermen		500000	6. Mobile phone 7.Piece of land 8.Owns a house	0	0	0	0	0	1	1	1	0	6	6	2. No								1. Yes	1	3. Good	2. No							5	3. Neutral	3. Neutral	20000	1. Self	1	0	0	0
666	1. Male	1. Male	1. Rural	3. Separated	3. Secondary	1. Catholic		4. Fishermen		200000	4. Radio 6. Mobile phone	0	0	0	1	0	1	0	0	0	4	4	2. No								2. No		3. Good	2. No							1	4. Dissatisfied	1. Very low	30000	3. Borrowed	0	0	1	0
667	1. Male	1. Male	1. Rural	2. Married	3. Secondary	2. Protestant		4. Fishermen		50000	7.Piece of land 8.Owns a house	0	0	0	0	0	0	1	1	0	2	8	1. Yes	3. School fees 4. Emergencies	0	0	1	1	0		2. No		3. Good	1. Yes	1. Yes	1. Public health facility	1	0	0	0	16	4. Dissatisfied	2. Low	4000	1. Self	1	0	0	0
668	2. Female	2. Female	1. Rural	2. Married	3. Secondary	1. Catholic		4. Fishermen		150000	3. Bicycle 4. Radio 6. Mobile phone	0	0	1	1	0	1	0	0	0	5	5	2. No								2. No		3. Good	1. Yes	1. Yes	1. Public health facility	1	0	0	0	18	3. Neutral	1. Very low	12000	1. Self	1	0	0	0
669	1. Male	1. Male	1. Rural	2. Married	2. Primary	3. Moslem		4. Fishermen		300000	3. Bicycle 4. Radio 9. Animals	0	0	1	1	0	0	0	0	1	3	2	2. No								2. No		3. Good	1. Yes	1. Yes	1. Public health facility	1	0	0	0	16	3. Neutral	1. Very low	8000	1. Self	1	0	0	0
670	1. Male	1. Male	1. Rural	2. Married	2. Primary	2. Protestant		4. Fishermen		20000	6. Mobile phone	0	0	0	0	0	1	0	0	0	4	30	2. No								2. No		3. Good	1. Yes	1. Yes	1. Public health facility	1	0	0	0	16	2. Satisfied	2. Low	20000	1. Self	1	0	0	0
671	1. Male	1. Male	1. Rural	2. Married	2. Primary	3. Moslem		4. Fishermen		90000	6. Mobile phone 8.Owns a house	0	0	0	0	0	1	0	1	0	5	6	1. Yes	2. Clothes/home utensils 4. Emergencies	0	1	0	1	0		2. No		2. Poor	1. Yes	1. Yes	2. Private health facility	0	1	0	0	1	3. Neutral	3. Neutral	80000	1. Self	1	0	0	0
672	1. Male	1. Male	1. Rural	2. Married	2. Primary	2. Protestant		4. Fishermen		200000	4. Radio 8.Owns a house	0	0	0	1	0	0	0	1	0	6	6	2. No								2. No		2. Poor	2. No							6	3. Neutral	1. Very low	20000	1. Self	1	0	0	0
673	1. Male	1. Male	1. Rural	2. Married	3. Secondary	3. Moslem		4. Fishermen		50000	2. Motor cycle 4. Radio 6. Mobile phone 7.Piece of land 8.Owns a house 9. Animals	0	1	0	1	0	1	1	1	1	7	7	1. Yes	4. Emergencies	0	0	0	1	0		2. No		3. Good	1. Yes	1. Yes	1. Public health facility	1	0	0	0	5	2. Satisfied	3. Neutral	30000	1. Self	1	0	0	0
674	2. Female	1. Male	1. Rural	2. Married	2. Primary	2. Protestant		4. Fishermen		150000	4. Radio 6. Mobile phone 8.Owns a house	0	0	0	1	0	1	0	1	0	6	0	2. No								2. No		2. Poor	2. No							0	4. Dissatisfied	3. Neutral	00	5. Others (specify)	0	0	0	0
675	1. Male	1. Male	1. Rural	2. Married	2. Primary	3. Moslem		4. Fishermen		60000	6. Mobile phone 7.Piece of land 8.Owns a house 9. Animals	0	0	0	0	0	1	1	1	1	4	4	1. Yes	5. Others (specify)	0	0	0	0	1	Money is kept in a village bank and given to you at the end of the year.	2. No		3. Good	1. Yes	2. No						2	4. Dissatisfied	1. Very low	10000	1. Self	1	0	0	0
676	1. Male	1. Male	1. Rural	1. Single	2. Primary	1. Catholic		4. Fishermen		30000	4. Radio	0	0	0	1	0	0	0	0	0	1	0	2. No								2. No		2. Poor	2. No							0	3. Neutral	2. Low	00	5. Others (specify)	0	0	0	0
677	1. Male	1. Male	1. Rural	2. Married	2. Primary	2. Protestant		4. Fishermen		50000	6. Mobile phone 7.Piece of land 8.Owns a house	0	0	0	0	0	1	1	1	0	4	4	2. No								1. Yes	2000	3. Good	2. No							2	2. Satisfied	4. Good	2000	1. Self	1	0	0	0
678	2. Female	1. Male	1. Rural	2. Married	1. None	2. Protestant		4. Fishermen		200000	3. Bicycle 4. Radio 6. Mobile phone	0	0	1	1	0	1	0	0	0	3	2	2. No								2. No		2. Poor	1. Yes	1. Yes	2. Private health facility	0	1	0	0	1	3. Neutral	1. Very low	30000	1. Self	1	0	0	0
679	1. Male	1. Male	1. Rural	2. Married	2. Primary	3. Moslem		4. Fishermen		0	4. Radio	0	0	0	1	0	0	0	0	0	4	6	2. No								2. No		1. Very Poor	1. Yes	2. No						9	4. Dissatisfied	1. Very low	0	5. Others (specify)	0	0	0	0
680	1. Male	1. Male	1. Rural	2. Married	2. Primary	3. Moslem		4. Fishermen		100000	3. Bicycle 4. Radio 5. Television 6. Mobile phone 7.Piece of land 8.Owns a house 9. Animals	0	0	1	1	1	1	1	1	1	5	11	2. No								1. Yes	1	3. Good	1. Yes	1. Yes	2. Private health facility	0	1	0	0	2	2. Satisfied	4. Good	220000	1. Self	1	0	0	0
681	1. Male	1. Male	1. Rural	2. Married	3. Secondary	1. Catholic		4. Fishermen		300000	6. Mobile phone 8.Owns a house	0	0	0	0	0	1	0	1	0	10	2	1. Yes	3. School fees 4. Emergencies	0	0	1	1	0		1. Yes	2	1. Very Poor	1. Yes	1. Yes	1. Public health facility	1	0	0	0	1	3. Neutral	3. Neutral	25000	1. Self	1	0	0	0
682	1. Male	1. Male	1. Rural	2. Married	3. Secondary	1. Catholic		4. Fishermen		50000	8.Owns a house	0	0	0	0	0	0	0	1	0	3	3	2. No								2. No		1. Very Poor	1. Yes	1. Yes	1. Public health facility	1	0	0	0	3	4. Dissatisfied	1. Very low	3000	1. Self	1	0	0	0
683	1. Male	1. Male	1. Rural	2. Married	2. Primary	3. Moslem		4. Fishermen		40000	6. Mobile phone	0	0	0	0	0	1	0	0	0	12	12	2. No								2. No		2. Poor	1. Yes	1. Yes	1. Public health facility	1	0	0	0	3	2. Satisfied	1. Very low	16000	1. Self	1	0	0	0
684	1. Male	1. Male	1. Rural	2. Married	1. None	3. Moslem		4. Fishermen		0	4. Radio	0	0	0	1	0	0	0	0	0	7	5	2. No								2. No		1. Very Poor	1. Yes	1. Yes	1. Public health facility 2. Private health facility	1	1	0	0	8	5. Very Dissatisfied	1. Very low	650000	1. Self 2. Relative 3. Borrowed	1	1	1	0
685	1. Male	1. Male	1. Rural	2. Married	2. Primary	3. Moslem		4. Fishermen		80000	4. Radio 6. Mobile phone 7.Piece of land 8.Owns a house	0	0	0	1	0	1	1	1	0	5	5	2. No								1. Yes	1	3. Good	2. No							2	3. Neutral	3. Neutral	30000	2. Relative 4. Government	0	1	0	1
686	1. Male	1. Male	1. Rural	1. Single	2. Primary	5. Born again		4. Fishermen		300000	2. Motor cycle 4. Radio 6. Mobile phone 7.Piece of land 8.Owns a house 9. Animals	0	1	0	1	0	1	1	1	1	2	4	1. Yes	1. Health 4. Emergencies	1	0	0	1	0		2. No		4. Very good	1. Yes	1. Yes	2. Private health facility	0	1	0	0	1	2. Satisfied	3. Neutral	50000	1. Self	1	0	0	0
687	1. Male	1. Male	1. Rural	2. Married	3. Secondary	3. Moslem		4. Fishermen		50000	3. Bicycle 4. Radio 6. Mobile phone 8.Owns a house	0	0	1	1	0	1	0	1	0	14	14	2. No								2. No		2. Poor	1. Yes	1. Yes	1. Public health facility	1	0	0	0	2	2. Satisfied	4. Good	25000	1. Self	1	0	0	0
688	1. Male	1. Male	1. Rural	2. Married	2. Primary	1. Catholic		4. Fishermen		100000	6. Mobile phone 8.Owns a house	0	0	0	0	0	1	0	1	0	5	4	1. Yes	5. Others (specify)	0	0	0	0	1	It is a village bank which gives us our savings at the end of the year.	2. No		3. Good	1. Yes	1. Yes	1. Public health facility 2. Private health facility	1	1	0	0	10	2. Satisfied	2. Low	30000	1. Self	1	0	0	0
689	1. Male	1. Male	1. Rural	2. Married	2. Primary	3. Moslem		4. Fishermen		200000	4. Radio 6. Mobile phone 7.Piece of land 8.Owns a house 9. Animals	0	0	0	1	0	1	1	1	1	5	5	1. Yes	4. Emergencies	0	0	0	1	0		2. No		3. Good	1. Yes	1. Yes	2. Private health facility	0	1	0	0	2	2. Satisfied	3. Neutral	20000	1. Self	1	0	0	0
690	1. Male	1. Male	1. Rural	1. Single	3. Secondary	5. Born again		4. Fishermen		60000	6. Mobile phone	0	0	0	0	0	1	0	0	0	4	2	1. Yes	4. Emergencies	0	0	0	1	0		2. No		3. Good	1. Yes	1. Yes	2. Private health facility	0	1	0	0	8	2. Satisfied	2. Low	20000	2. Relative	0	1	0	0
691	1. Male	1. Male	1. Rural	2. Married	3. Secondary	2. Protestant		4. Fishermen		120000	6. Mobile phone 7.Piece of land 8.Owns a house 9. Animals	0	0	0	0	0	1	1	1	1	5	4	2. No								1. Yes	1	3. Good	1. Yes	1. Yes	1. Public health facility	1	0	0	0	2	4. Dissatisfied	2. Low	50000	1. Self 2. Relative	1	1	0	0
692	1. Male	1. Male	1. Rural	2. Married	2. Primary	1. Catholic		4. Fishermen		75800	3. Bicycle 4. Radio 6. Mobile phone	0	0	1	1	0	1	0	0	0	4	12	2. No								1. Yes	1	2. Poor	1. Yes	1. Yes	2. Private health facility	0	1	0	0	7	4. Dissatisfied	2. Low	800000	1. Self 2. Relative	1	1	0	0
693	1. Male	1. Male	1. Rural	2. Married	2. Primary	1. Catholic		4. Fishermen		120000	7.Piece of land 8.Owns a house 9. Animals	0	0	0	0	0	0	1	1	1	2	4	2. No								2. No		2. Poor	1. Yes	1. Yes	1. Public health facility	1	0	0	0	7	4. Dissatisfied	2. Low	0	5. Others (specify)	0	0	0	0
694	1. Male	1. Male	1. Rural	1. Single	2. Primary	1. Catholic		4. Fishermen		35000	6. Mobile phone 7.Piece of land 8.Owns a house	0	0	0	0	0	1	1	1	0	2	1	2. No								2. No		3. Good	2. No							2	2. Satisfied	2. Low	2000	1. Self	1	0	0	0
695	1. Male	1. Male	1. Rural	2. Married	3. Secondary	2. Protestant		4. Fishermen		190000	3. Bicycle 4. Radio 6. Mobile phone 7.Piece of land	0	0	1	1	0	1	1	0	0	3	5	2. No								1. Yes	1	2. Poor	1. Yes	1. Yes	3. Self-treatment	0	0	1	0	7	4. Dissatisfied	2. Low	330000	1. Self 2. Relative 3. Borrowed	1	1	1	0
696	1. Male	1. Male	1. Rural	2. Married	1. None	3. Moslem		4. Fishermen		33000	6. Mobile phone 8.Owns a house	0	0	0	0	0	1	0	1	0	3	6	2. No								2. No		3. Good	2. No							3	4. Dissatisfied	2. Low	3000	1. Self	1	0	0	0
697	1. Male	1. Male	1. Rural	2. Married	2. Primary	3. Moslem		4. Fishermen		125000	3. Bicycle 4. Radio 6. Mobile phone	0	0	1	1	0	1	0	0	0	2	5	2. No								1. Yes	1	2. Poor	1. Yes	1. Yes	1. Public health facility	1	0	0	0	7	4. Dissatisfied	2. Low	165000	1. Self 2. Relative 3. Borrowed	1	1	1	0
698	1. Male	1. Male	1. Rural	2. Married	2. Primary	1. Catholic		4. Fishermen		200000	4. Radio 6. Mobile phone 8.Owns a house	0	0	0	1	0	1	0	1	0	3	2	1. Yes	1. Health 3. School fees 4. Emergencies	1	0	1	1	0		1. Yes	2	3. Good	1. Yes	1. Yes	2. Private health facility	0	1	0	0	4	3. Neutral	2. Low	26000	1. Self	1	0	0	0
699	1. Male	1. Male	1. Rural	2. Married	1. None	2. Protestant		4. Fishermen		28000	4. Radio 8.Owns a house 9. Animals	0	0	0	1	0	0	0	1	1	7	11	2. No								2. No		1. Very Poor	1. Yes	1. Yes	1. Public health facility	1	0	0	0	2	4. Dissatisfied	1. Very low	3000	1. Self	1	0	0	0
700	2. Female	1. Male	1. Rural	2. Married	2. Primary	1. Catholic		4. Fishermen		65000	4. Radio 6. Mobile phone 7.Piece of land 8.Owns a house	0	0	0	1	0	1	1	1	0	2	5	2. No								2. No		3. Good	1. Yes	1. Yes	2. Private health facility	0	1	0	0	2	3. Neutral	3. Neutral	30000	1. Self	1	0	0	0
701	2. Female	2. Female	1. Rural	4. Widowed	2. Primary	2. Protestant		4. Fishermen		5000	4. Radio	0	0	0	1	0	0	0	0	0	4	3	2. No								2. No		2. Poor	1. Yes	1. Yes	1. Public health facility	1	0	0	0	4	3. Neutral	2. Low	12000	1. Self	1	0	0	0
702	1. Male	1. Male	1. Rural	4. Widowed	2. Primary	1. Catholic		4. Fishermen		60000	3. Bicycle 6. Mobile phone 7.Piece of land 9. Animals	0	0	1	0	0	1	1	0	1	4	4	2. No								1. Yes	2	2. Poor	2. No							1	5. Very Dissatisfied	1. Very low	5000	1. Self	1	0	0	0
703	1. Male	1. Male	1. Rural	2. Married	2. Primary	1. Catholic		4. Fishermen		90000	3. Bicycle 4. Radio 7.Piece of land 8.Owns a house 9. Animals	0	0	1	1	0	0	1	1	1	6	2	2. No								2. No		3. Good	2. No							2	3. Neutral	3. Neutral	00	1. Self	1	0	0	0
704	1. Male	1. Male	1. Rural	2. Married	2. Primary	1. Catholic		4. Fishermen		10000	4. Radio	0	0	0	1	0	0	0	0	0	3	5	2. No								2. No		2. Poor	1. Yes	1. Yes	1. Public health facility	1	0	0	0	3	4. Dissatisfied	2. Low	3000	3. Borrowed	0	0	1	0
705	1. Male	1. Male	1. Rural	2. Married	2. Primary	2. Protestant		4. Fishermen		34000	6. Mobile phone 7.Piece of land 8.Owns a house	0	0	0	0	0	1	1	1	0	6	6	2. No								2. No		1. Very Poor	1. Yes	1. Yes	2. Private health facility	0	1	0	0	2	4. Dissatisfied	1. Very low	4000	1. Self	1	0	0	0
706	1. Male	1. Male	1. Rural	2. Married	2. Primary	1. Catholic		4. Fishermen		200000	3. Bicycle 4. Radio 6. Mobile phone 7.Piece of land 8.Owns a house 9. Animals	0	0	1	1	0	1	1	1	1	3	5	1. Yes	4. Emergencies	0	0	0	1	0		2. No		3. Good	1. Yes	1. Yes	1. Public health facility	1	0	0	0	2	3. Neutral	3. Neutral	30000	1. Self	1	0	0	0
707	1. Male	1. Male	1. Rural	2. Married	2. Primary	1. Catholic		4. Fishermen		23000	4. Radio 6. Mobile phone	0	0	0	1	0	1	0	0	0	5	6	2. No								2. No		2. Poor	1. Yes	2. No						3	1. Very Satisfied	3. Neutral	1500	1. Self	1	0	0	0
708	1. Male	1. Male	1. Rural	2. Married	2. Primary	1. Catholic		4. Fishermen		300000	3. Bicycle 4. Radio 6. Mobile phone 7.Piece of land 8.Owns a house 9. Animals	0	0	1	1	0	1	1	1	1	2	5	2. No								2. No		3. Good	2. No							2	2. Satisfied	3. Neutral	35000	1. Self	1	0	0	0
709	1. Male	1. Male	1. Rural	3. Separated	1. None	1. Catholic		4. Fishermen		5000	4. Radio	0	0	0	1	0	0	0	0	0	5	4	2. No								2. No		2. Poor	1. Yes	1. Yes	1. Public health facility	1	0	0	0	4	3. Neutral	1. Very low	3000	3. Borrowed	0	0	1	0
710	1. Male	1. Male	1. Rural	2. Married	3. Secondary	3. Moslem		4. Fishermen		250000	3. Bicycle 4. Radio 5. Television 6. Mobile phone	0	0	1	1	1	1	0	0	0	3	5	1. Yes	1. Health 3. School fees 4. Emergencies	1	0	1	1	0		1. Yes	1	2. Poor	1. Yes	1. Yes	1. Public health facility	1	0	0	0	6	4. Dissatisfied	2. Low	860000	1. Self 2. Relative 3. Borrowed	1	1	1	0
711	1. Male	1. Male	1. Rural	2. Married	2. Primary	3. Moslem		4. Fishermen		450000	2. Motor cycle 6. Mobile phone 7.Piece of land 8.Owns a house	0	1	0	0	0	1	1	1	0	18	4	1. Yes	1. Health 3. School fees	1	0	1	0	0		2. No		3. Good	1. Yes	1. Yes	1. Public health facility	1	0	0	0	1	1. Very Satisfied	3. Neutral	45000	1. Self	1	0	0	0
712	1. Male	1. Male	1. Rural	2. Married	2. Primary	2. Protestant		4. Fishermen		75000	3. Bicycle 4. Radio 6. Mobile phone	0	0	1	1	0	1	0	0	0	5	9	1. Yes	3. School fees 4. Emergencies	0	0	1	1	0		1. Yes	1	2. Poor	1. Yes	1. Yes	1. Public health facility	1	0	0	0	6	4. Dissatisfied	2. Low	660000	1. Self 2. Relative	1	1	0	0
713	1. Male	1. Male	1. Rural	1. Single	2. Primary	3. Moslem		4. Fishermen		150000	4. Radio 6. Mobile phone 8.Owns a house	0	0	0	1	0	1	0	1	0	1	1	2. No								2. No		3. Good	1. Yes	1. Yes	1. Public health facility	1	0	0	0	40	3. Neutral	2. Low	350000	1. Self 2. Relative 3. Borrowed	1	1	1	0
714	1. Male	1. Male	1. Rural	2. Married	2. Primary	2. Protestant		4. Fishermen		250000	2. Motor cycle 4. Radio 6. Mobile phone	0	1	0	1	0	1	0	0	0	3	5	1. Yes	3. School fees 4. Emergencies	0	0	1	1	0		2. No		2. Poor	1. Yes	1. Yes	2. Private health facility	0	1	0	0	6	4. Dissatisfied	2. Low	0	5. Others (specify)	0	0	0	0
715	1. Male	1. Male	1. Rural	2. Married	2. Primary	2. Protestant		4. Fishermen		300000	3. Bicycle 4. Radio 6. Mobile phone 7.Piece of land 8.Owns a house 9. Animals	0	0	1	1	0	1	1	1	1	11	4	1. Yes	4. Emergencies	0	0	0	1	0		2. No		2. Poor	1. Yes	1. Yes	2. Private health facility	0	1	0	0	1	3. Neutral	3. Neutral	10000	1. Self	1	0	0	0
716	1. Male	1. Male	1. Rural	2. Married	2. Primary	2. Protestant		4. Fishermen		230000	3. Bicycle	0	0	1	0	0	0	0	0	0	4	7	1. Yes	3. School fees 4. Emergencies	0	0	1	1	0		1. Yes	2	2. Poor	1. Yes	1. Yes	2. Private health facility	0	1	0	0	6	4. Dissatisfied	2. Low	3500000	1. Self 2. Relative 3. Borrowed	1	1	1	0
717	2. Female	1. Male	1. Rural	2. Married	2. Primary	2. Protestant		4. Fishermen		300000	4. Radio 6. Mobile phone 7.Piece of land 8.Owns a house	0	0	0	1	0	1	1	1	0	3	0	1. Yes	2. Clothes/home utensils 4. Emergencies	0	1	0	1	0		2. No		2. Poor	2. No							1	3. Neutral	2. Low	00	1. Self	1	0	0	0
718	1. Male	1. Male	1. Rural	2. Married	2. Primary	2. Protestant		4. Fishermen		150000	3. Bicycle 4. Radio 6. Mobile phone	0	0	1	1	0	1	0	0	0	2	4	1. Yes	1. Health 3. School fees 4. Emergencies	1	0	1	1	0		1. Yes	1	2. Poor	1. Yes	1. Yes	2. Private health facility	0	1	0	0	6	4. Dissatisfied	1. Very low	250000	1. Self 2. Relative	1	1	0	0
719	1. Male	1. Male	1. Rural	2. Married	2. Primary	2. Protestant		4. Fishermen		360000	4. Radio 7.Piece of land 8.Owns a house 9. Animals	0	0	0	1	0	0	1	1	1	4	2	2. No								2. No		2. Poor	1. Yes	1. Yes	1. Public health facility	1	0	0	0	1	3. Neutral	2. Low	25000	1. Self	1	0	0	0
720	1. Male	1. Male	1. Rural	2. Married	3. Secondary	1. Catholic		4. Fishermen		600000	2. Motor cycle 3. Bicycle 4. Radio 6. Mobile phone 7.Piece of land 8.Owns a house 9. Animals	0	1	1	1	0	1	1	1	1	5	2	1. Yes	1. Health 3. School fees 4. Emergencies	1	0	1	1	0		2. No		3. Good	1. Yes	1. Yes	2. Private health facility	0	1	0	0	1	2. Satisfied	1. Very low	59000	1. Self	1	0	0	0
721	1. Male	1. Male	1. Rural	2. Married	2. Primary	2. Protestant		4. Fishermen		140000	3. Bicycle 4. Radio 6. Mobile phone	0	0	1	1	0	1	0	0	0	5	8	2. No								2. No		2. Poor	1. Yes	1. Yes	2. Private health facility	0	1	0	0	6	4. Dissatisfied	2. Low	0	5. Others (specify)	0	0	0	0
722	1. Male	1. Male	1. Rural	2. Married	2. Primary	3. Moslem		4. Fishermen		200000	3. Bicycle 4. Radio 6. Mobile phone 8.Owns a house	0	0	1	1	0	1	0	1	0	6	3	1. Yes	1. Health 4. Emergencies	1	0	0	1	0		2. No		3. Good	1. Yes	1. Yes	2. Private health facility	0	1	0	0	1	2. Satisfied	1. Very low	30000	1. Self 3. Borrowed	1	0	1	0
723	1. Male	1. Male	1. Rural	2. Married	3. Secondary	2. Protestant		4. Fishermen		400000	4. Radio 6. Mobile phone 7.Piece of land 8.Owns a house 9. Animals	0	0	0	1	0	1	1	1	1	5	3	1. Yes	1. Health 2. Clothes/home utensils 3. School fees 5. Others (specify)	1	1	1	0	1	Future investment	1. Yes	2	3. Good	1. Yes	1. Yes	2. Private health facility	0	1	0	0	1	2. Satisfied	2. Low	45000	1. Self 3. Borrowed	1	0	1	0
724	1. Male	1. Male	1. Rural	2. Married	2. Primary	1. Catholic		4. Fishermen		350000	3. Bicycle 4. Radio 6. Mobile phone	0	0	1	1	0	1	0	0	0	5	7	2. No								1. Yes	1	2. Poor	1. Yes	1. Yes	1. Public health facility	1	0	0	0	6	4. Dissatisfied	2. Low	250000	1. Self 2. Relative	1	1	0	0
725	1. Male	1. Male	1. Rural	2. Married	2. Primary	3. Moslem		4. Fishermen		300000	4. Radio 6. Mobile phone 7.Piece of land 8.Owns a house 9. Animals	0	0	0	1	0	1	1	1	1	3	3	2. No								2. No		4. Very good	1. Yes	1. Yes	1. Public health facility	1	0	0	0	1	2. Satisfied	2. Low	2000	1. Self 4. Government	1	0	0	1
726	1. Male	1. Male	1. Rural	2. Married	2. Primary	3. Moslem		4. Fishermen		900000	2. Motor cycle 4. Radio 6. Mobile phone 7.Piece of land 8.Owns a house	0	1	0	1	0	1	1	1	0	7	4	1. Yes	3. School fees 4. Emergencies	0	0	1	1	0		2. No		4. Very good	1. Yes	1. Yes	2. Private health facility	0	1	0	0	1	1. Very Satisfied	1. Very low	100000	1. Self	1	0	0	0
727	1. Male	1. Male	2. Urban	2. Married	3. Secondary	3. Moslem		4. Fishermen		150000	2. Motor cycle 6. Mobile phone	0	1	0	0	0	1	0	0	0	4	6	1. Yes	3. School fees 4. Emergencies	0	0	1	1	0		2. No		3. Good	2. No							2	2. Satisfied	3. Neutral	65000	1. Self	1	0	0	0
728	1. Male	1. Male	2. Urban	2. Married	2. Primary	3. Moslem		3. motorcyclists /bicycle		160000	3. Bicycle 6. Mobile phone 8.Owns a house 9. Animals	0	0	1	0	0	1	0	1	1	2	5	1. Yes	4. Emergencies	0	0	0	1	0		2. No		2. Poor	1. Yes	1. Yes	1. Public health facility	1	0	0	0	1	2. Satisfied	4. Good	6000	1. Self	1	0	0	0
729	1. Male	1. Male	1. Rural	2. Married	2. Primary	3. Moslem		3. motorcyclists /bicycle		150000	2. Motor cycle 3. Bicycle 4. Radio 6. Mobile phone 7.Piece of land 8.Owns a house 9. Animals	0	1	1	1	0	1	1	1	1	12	12	1. Yes	4. Emergencies	0	0	0	1	0		1. Yes	2	3. Good	1. Yes	1. Yes	2. Private health facility	0	1	0	0	1	3. Neutral	3. Neutral	15000	1. Self	1	0	0	0
730	1. Male	1. Male	2. Urban	2. Married	3. Secondary	3. Moslem		3. motorcyclists /bicycle		300000	2. Motor cycle 4. Radio 5. Television 6. Mobile phone 7.Piece of land 8.Owns a house 9. Animals	0	1	0	1	1	1	1	1	1	10	3	1. Yes	1. Health 2. Clothes/home utensils 3. School fees 4. Emergencies	1	1	1	1	0		2. No		3. Good	1. Yes	1. Yes	1. Public health facility	1	0	0	0	1	3. Neutral	2. Low	27000	1. Self	1	0	0	0
731	1. Male	1. Male	2. Urban	2. Married	2. Primary	3. Moslem		3. motorcyclists /bicycle		6	5. Television 6. Mobile phone	0	0	0	0	1	1	0	0	0	3	6	1. Yes	3. School fees 4. Emergencies	0	0	1	1	0		2. No		3. Good	2. No							3	2. Satisfied	4. Good	35000	1. Self	1	0	0	0
732	1. Male	1. Male	1. Rural	2. Married	2. Primary	3. Moslem		3. motorcyclists /bicycle		300000	6. Mobile phone 7.Piece of land	0	0	0	0	0	1	1	0	0	6	3	1. Yes	4. Emergencies	0	0	0	1	0		2. No		2. Poor	1. Yes	1. Yes	2. Private health facility	0	1	0	0	1	2. Satisfied	2. Low	15000	1. Self	1	0	0	0
733	1. Male	1. Male	2. Urban	2. Married	2. Primary	2. Protestant		3. motorcyclists /bicycle		40000	3. Bicycle 4. Radio 6. Mobile phone	0	0	1	1	0	1	0	0	0	3	6	2. No								2. No		3. Good	1. Yes	1. Yes	2. Private health facility	0	1	0	0	1	4. Dissatisfied	3. Neutral	2500	1. Self	1	0	0	0
734	1. Male	1. Male	1. Rural	1. Single	2. Primary	3. Moslem		3. motorcyclists /bicycle		300000	2. Motor cycle 4. Radio 6. Mobile phone 7.Piece of land 8.Owns a house 9. Animals	0	1	0	1	0	1	1	1	1	1	6	1. Yes	4. Emergencies	0	0	0	1	0		1. Yes	2	3. Good	2. No							1	2. Satisfied	3. Neutral	20000	1. Self	1	0	0	0
735	1. Male	1. Male	2. Urban	2. Married	2. Primary	3. Moslem		3. motorcyclists /bicycle		450000	3. Bicycle 4. Radio 5. Television 6. Mobile phone 7.Piece of land 8.Owns a house	0	0	1	1	1	1	1	1	0	5	3	1. Yes	1. Health 2. Clothes/home utensils 3. School fees 4. Emergencies	1	1	1	1	0		2. No		3. Good	1. Yes	1. Yes	2. Private health facility	0	1	0	0	1	2. Satisfied	3. Neutral	52000	1. Self	1	0	0	0
736	1. Male	1. Male	2. Urban	2. Married	2. Primary	1. Catholic		3. motorcyclists /bicycle		300000	2. Motor cycle 4. Radio 5. Television 6. Mobile phone 7.Piece of land 9. Animals	0	1	0	1	1	1	1	0	1	6	2	1. Yes	3. School fees 4. Emergencies	0	0	1	1	0		2. No		3. Good	1. Yes	1. Yes	1. Public health facility 2. Private health facility	1	1	0	0	1	3. Neutral	2. Low	15000	1. Self	1	0	0	0
737	1. Male	1. Male	2. Urban	2. Married	3. Secondary	1. Catholic		3. motorcyclists /bicycle		290000	2. Motor cycle 3. Bicycle 4. Radio 5. Television 6. Mobile phone 7.Piece of land	0	1	1	1	1	1	1	0	0	3	6	1. Yes	3. School fees 4. Emergencies	0	0	1	1	0		1. Yes	1	3. Good	2. No							1	2. Satisfied	4. Good	30000	2. Relative	0	1	0	0
738	1. Male	1. Male	2. Urban	2. Married	2. Primary	3. Moslem		3. motorcyclists /bicycle		35000	3. Bicycle 4. Radio 6. Mobile phone	0	0	1	1	0	1	0	0	0	5	5	2. No								2. No		3. Good	1. Yes	1. Yes	1. Public health facility	1	0	0	0	2	2. Satisfied	1. Very low	9000	1. Self	1	0	0	0
739	1. Male	1. Male	2. Urban	2. Married	1. None	1. Catholic		3. motorcyclists /bicycle		360000	2. Motor cycle 4. Radio 5. Television 6. Mobile phone 7.Piece of land 8.Owns a house	0	1	0	1	1	1	1	1	0	7	4	1. Yes	1. Health 3. School fees 4. Emergencies	1	0	1	1	0		1. Yes	2	3. Good	1. Yes	1. Yes	1. Public health facility 2. Private health facility	1	1	0	0	3	2. Satisfied	1. Very low	40000	1. Self	1	0	0	0
740	1. Male	1. Male	2. Urban	2. Married	2. Primary	3. Moslem		3. motorcyclists /bicycle		250000	3. Bicycle 4. Radio 5. Television 6. Mobile phone	0	0	1	1	1	1	0	0	0	5	5	2. No								2. No		3. Good	2. No							1	2. Satisfied	4. Good	50000	1. Self 4. Government	1	0	0	1
741	1. Male	1. Male	1. Rural	2. Married	2. Primary	1. Catholic		3. motorcyclists /bicycle		90000	4. Radio 6. Mobile phone	0	0	0	1	0	1	0	0	0	5	5	2. No								2. No		3. Good	1. Yes	1. Yes	1. Public health facility	1	0	0	0	2	2. Satisfied	1. Very low	4000	1. Self 2. Relative	1	1	0	0
742	1. Male	1. Male	2. Urban	2. Married	2. Primary	2. Protestant		3. motorcyclists /bicycle		300000	2. Motor cycle 3. Bicycle 4. Radio 5. Television 6. Mobile phone 8.Owns a house	0	1	1	1	1	1	0	1	0	6	2	1. Yes	2. Clothes/home utensils 3. School fees 4. Emergencies	0	1	1	1	0		2. No		3. Good	1. Yes	1. Yes	1. Public health facility 2. Private health facility	1	1	0	0	2	2. Satisfied	2. Low	20000	1. Self	1	0	0	0
743	1. Male	1. Male	2. Urban	2. Married	2. Primary	4. Seventh Day Adventist (SDA)		3. motorcyclists /bicycle		60000	3. Bicycle 4. Radio 5. Television 6. Mobile phone 7.Piece of land 8.Owns a house	0	0	1	1	1	1	1	1	0	3	5	1. Yes	5. Others (specify)	0	0	0	0	1	Development	2. No		3. Good	1. Yes	1. Yes	1. Public health facility	1	0	0	0	1	3. Neutral	4. Good	30000	1. Self 4. Government	1	0	0	1
744	1. Male	1. Male	1. Rural	1. Single	2. Primary	3. Moslem		3. motorcyclists /bicycle		65000	4. Radio 6. Mobile phone	0	0	0	1	0	1	0	0	0	1	1	2. No								2. No		3. Good	2. No							2	1. Very Satisfied	5. Very good	21000	1. Self	1	0	0	0
745	1. Male	1. Male	2. Urban	2. Married	2. Primary	1. Catholic		3. motorcyclists /bicycle		100000	2. Motor cycle 3. Bicycle 4. Radio 5. Television 6. Mobile phone 7.Piece of land	0	1	1	1	1	1	1	0	0	6	7	1. Yes	4. Emergencies	0	0	0	1	0		2. No		3. Good	1. Yes	1. Yes	1. Public health facility	1	0	0	0	2	4. Dissatisfied	3. Neutral	5000	1. Self	1	0	0	0
746	1. Male	1. Male	1. Rural	2. Married	2. Primary	1. Catholic		3. motorcyclists /bicycle		200000	2. Motor cycle 3. Bicycle 4. Radio 6. Mobile phone	0	1	1	1	0	1	0	0	0	5	5	1. Yes	2. Clothes/home utensils 3. School fees 4. Emergencies	0	1	1	1	0		2. No		3. Good	1. Yes	1. Yes	2. Private health facility	0	1	0	0	2	2. Satisfied	4. Good	60000	1. Self	1	0	0	0
747	1. Male	1. Male	2. Urban	2. Married	2. Primary	3. Moslem		3. motorcyclists /bicycle		300000	8.Owns a house	0	0	0	0	0	0	0	1	0	3	2	1. Yes	2. Clothes/home utensils 4. Emergencies	0	1	0	1	0		2. No		3. Good	2. No							1	3. Neutral	1. Very low	00	5. Others (specify)	0	0	0	0
748	1. Male	1. Male	2. Urban	2. Married	3. Secondary	1. Catholic		3. motorcyclists /bicycle		120000	2. Motor cycle 3. Bicycle 4. Radio 5. Television 6. Mobile phone 7.Piece of land 8.Owns a house 9. Animals	0	1	1	1	1	1	1	1	1	5	7	1. Yes	4. Emergencies	0	0	0	1	0		2. No		3. Good	1. Yes	1. Yes	1. Public health facility	1	0	0	0	2	2. Satisfied	4. Good	25000	1. Self	1	0	0	0
749	1. Male	1. Male	2. Urban	2. Married	2. Primary	3. Moslem		3. motorcyclists /bicycle		120000	3. Bicycle 4. Radio 6. Mobile phone 7.Piece of land	0	0	1	1	0	1	1	0	0	5	12	2. No								1. Yes	2	3. Good	1. Yes	1. Yes	2. Private health facility	0	1	0	0	4	4. Dissatisfied	3. Neutral	25000	1. Self	1	0	0	0
750	1. Male	1. Male	2. Urban	2. Married	3. Secondary	3. Moslem		3. motorcyclists /bicycle		120000	2. Motor cycle 6. Mobile phone 8.Owns a house	0	1	0	0	0	1	0	1	0	3	2	2. No								2. No		3. Good	1. Yes	1. Yes	1. Public health facility	1	0	0	0	1	3. Neutral	2. Low	5500	1. Self	1	0	0	0
751	1. Male	1. Male	2. Urban	1. Single	2. Primary	1. Catholic		3. motorcyclists /bicycle		300000	3. Bicycle 4. Radio 6. Mobile phone 9. Animals	0	0	1	1	0	1	0	0	1	4	2	1. Yes	2. Clothes/home utensils 4. Emergencies	0	1	0	1	0		2. No		3. Good	2. No							1	3. Neutral	3. Neutral	00	5. Others (specify)	0	0	0	0
752	1. Male	1. Male	2. Urban	2. Married	3. Secondary	2. Protestant		3. motorcyclists /bicycle		200000	3. Bicycle 4. Radio 5. Television 6. Mobile phone 7.Piece of land 8.Owns a house	0	0	1	1	1	1	1	1	0	3	6	2. No								1. Yes	1	3. Good	2. No							2	2. Satisfied	4. Good	60000	1. Self 3. Borrowed	1	0	1	0
753	1. Male	1. Male	2. Urban	2. Married	2. Primary	3. Moslem		3. motorcyclists /bicycle		280000	3. Bicycle 4. Radio 5. Television 6. Mobile phone 8.Owns a house	0	0	1	1	1	1	0	1	0	3	1	1. Yes	2. Clothes/home utensils 4. Emergencies	0	1	0	1	0		2. No		3. Good	1. Yes	1. Yes	1. Public health facility 2. Private health facility	1	1	0	0	2	4. Dissatisfied	2. Low	30000	1. Self 3. Borrowed	1	0	1	0
754	1. Male	1. Male	2. Urban	2. Married	2. Primary	1. Catholic		3. motorcyclists /bicycle		150	2. Motor cycle 5. Television 6. Mobile phone 7.Piece of land	0	1	0	0	1	1	1	0	0	4	3	1. Yes	3. School fees 4. Emergencies	0	0	1	1	0		2. No		3. Good	1. Yes	1. Yes	1. Public health facility	1	0	0	0	1	2. Satisfied	3. Neutral	20000	1. Self	1	0	0	0
755	1. Male	1. Male	2. Urban	2. Married	2. Primary	2. Protestant		3. motorcyclists /bicycle		160000	2. Motor cycle 4. Radio 5. Television 6. Mobile phone 7.Piece of land	0	1	0	1	1	1	1	0	0	3	6	1. Yes	1. Health 2. Clothes/home utensils 3. School fees 4. Emergencies	1	1	1	1	0		2. No		3. Good	2. No							2	3. Neutral	3. Neutral	16500	1. Self	1	0	0	0
756	1. Male	1. Male	2. Urban	2. Married	4. Tertiary	3. Moslem		3. motorcyclists /bicycle		300000	2. Motor cycle 3. Bicycle 4. Radio 5. Television 6. Mobile phone 7.Piece of land 8.Owns a house	0	1	1	1	1	1	1	1	0	4	6	1. Yes	4. Emergencies	0	0	0	1	0		2. No		3. Good	2. No							2	2. Satisfied	3. Neutral	80000	1. Self 4. Government	1	0	0	1
757	1. Male	1. Male	2. Urban	2. Married	2. Primary	5. Born again		3. motorcyclists /bicycle		50000	3. Bicycle 4. Radio 6. Mobile phone 7.Piece of land 8.Owns a house 9. Animals	0	0	1	1	0	1	1	1	1	3	2	2. No								2. No		4. Very good	1. Yes	1. Yes	2. Private health facility	0	1	0	0	1	2. Satisfied	4. Good	50000	1. Self	1	0	0	0
758	1. Male	1. Male	2. Urban	2. Married	3. Secondary	3. Moslem		3. motorcyclists /bicycle		185000	3. Bicycle 4. Radio 6. Mobile phone 7.Piece of land	0	0	1	1	0	1	1	0	0	4	5	2. No								2. No		4. Very good	2. No							2	2. Satisfied	4. Good	17000	1. Self	1	0	0	0
759	1. Male	1. Male	2. Urban	1. Single	2. Primary	2. Protestant		3. motorcyclists /bicycle		150000	4. Radio 6. Mobile phone	0	0	0	1	0	1	0	0	0	1	4	2. No								2. No		3. Good	2. No							3	2. Satisfied	4. Good	20000	1. Self	1	0	0	0
760	1. Male	1. Male	2. Urban	2. Married	2. Primary	2. Protestant		3. motorcyclists /bicycle		360000	2. Motor cycle 3. Bicycle 6. Mobile phone 7.Piece of land 8.Owns a house	0	1	1	0	0	1	1	1	0	4	3	1. Yes	2. Clothes/home utensils 4. Emergencies	0	1	0	1	0		2. No		3. Good	1. Yes	1. Yes	1. Public health facility 2. Private health facility	1	1	0	0	3	3. Neutral	2. Low	15000	1. Self	1	0	0	0
761	1. Male	1. Male	2. Urban	1. Single	2. Primary	3. Moslem		3. motorcyclists /bicycle		240000	4. Radio 6. Mobile phone	0	0	0	1	0	1	0	0	0	1	0	2. No								2. No		3. Good	2. No							0	4. Dissatisfied	1. Very low	0	5. Others (specify)	0	0	0	0
762	1. Male	1. Male	2. Urban	2. Married	2. Primary	1. Catholic		3. motorcyclists /bicycle		180000	4. Radio 6. Mobile phone 7.Piece of land	0	0	0	1	0	1	1	0	0	6	6	2. No								2. No		3. Good	1. Yes	1. Yes	1. Public health facility	1	0	0	0	4	3. Neutral	5. Very good	67000	1. Self	1	0	0	0
763	1. Male	1. Male	2. Urban	3. Separated	4. Tertiary	3. Moslem		3. motorcyclists /bicycle		250000	2. Motor cycle 4. Radio 5. Television 6. Mobile phone	0	1	0	1	1	1	0	0	0	6	10	1. Yes	4. Emergencies 5. Others (specify)	0	0	0	1	1	To be saving some money.	1. Yes	3	2. Poor	1. Yes	1. Yes	2. Private health facility	0	1	0	0	2	4. Dissatisfied	4. Good	65000	1. Self 2. Relative	1	1	0	0
764	1. Male	1. Male	2. Urban	2. Married	3. Secondary	3. Moslem		3. motorcyclists /bicycle		100000	2. Motor cycle 6. Mobile phone 8.Owns a house	0	1	0	0	0	1	0	1	0	3	6	2. No								2. No		3. Good	1. Yes	1. Yes	1. Public health facility	1	0	0	0	1	2. Satisfied	3. Neutral	3000	1. Self	1	0	0	0
765	1. Male	1. Male	1. Rural	2. Married	2. Primary	1. Catholic		3. motorcyclists /bicycle		60000	2. Motor cycle 4. Radio 6. Mobile phone	0	1	0	1	0	1	0	0	0	5	7	2. No								2. No		2. Poor	1. Yes	1. Yes	1. Public health facility	1	0	0	0	1	3. Neutral	2. Low	5500	1. Self	1	0	0	0
766	1. Male	1. Male	2. Urban	2. Married	3. Secondary	3. Moslem		3. motorcyclists /bicycle		200000	2. Motor cycle 3. Bicycle 4. Radio 5. Television 6. Mobile phone 8.Owns a house	0	1	1	1	1	1	0	1	0	5	4	1. Yes	3. School fees 4. Emergencies	0	0	1	1	0		2. No		3. Good	1. Yes	1. Yes	1. Public health facility 2. Private health facility	1	1	0	0	2	3. Neutral	3. Neutral	26000	1. Self	1	0	0	0
767	1. Male	1. Male	1. Rural	2. Married	2. Primary	3. Moslem		3. motorcyclists /bicycle		100000	2. Motor cycle 4. Radio 6. Mobile phone	0	1	0	1	0	1	0	0	0	2	1	2. No								2. No		3. Good	1. Yes	1. Yes	1. Public health facility	1	0	0	0	2	3. Neutral	2. Low	25000	1. Self 2. Relative	1	1	0	0
768	1. Male	1. Male	2. Urban	2. Married	2. Primary	3. Moslem		3. motorcyclists /bicycle		240000	3. Bicycle 4. Radio 5. Television 6. Mobile phone 7.Piece of land 8.Owns a house 9. Animals	0	0	1	1	1	1	1	1	1	6	13	2. No								2. No		3. Good	1. Yes	1. Yes	1. Public health facility 2. Private health facility	1	1	0	0	2	2. Satisfied	3. Neutral	60000	1. Self 3. Borrowed	1	0	1	0
769	1. Male	1. Male	2. Urban	2. Married	2. Primary	3. Moslem		3. motorcyclists /bicycle		120000	2. Motor cycle 3. Bicycle 4. Radio 5. Television 6. Mobile phone 8.Owns a house	0	1	1	1	1	1	0	1	0	6	13	2. No								2. No		3. Good	1. Yes	1. Yes	1. Public health facility 2. Private health facility	1	1	0	0	1	3. Neutral	2. Low	16000	1. Self	1	0	0	0
770	1. Male	1. Male	1. Rural	2. Married	2. Primary	3. Moslem		3. motorcyclists /bicycle		200000	2. Motor cycle 4. Radio 6. Mobile phone 8.Owns a house	0	1	0	1	0	1	0	1	0	6	11	2. No								2. No		3. Good	1. Yes	1. Yes	1. Public health facility	1	0	0	0	1	3. Neutral	3. Neutral	9000	1. Self	1	0	0	0
771	1. Male	1. Male	1. Rural	3. Separated	4. Tertiary	2. Protestant		3. motorcyclists /bicycle		150000	2. Motor cycle 4. Radio 6. Mobile phone 8.Owns a house	0	1	0	1	0	1	0	1	0	2	1	1. Yes	4. Emergencies 5. Others (specify)	0	0	0	1	1	End of year savings are shared respectively.	2. No		3. Good	1. Yes	1. Yes	1. Public health facility	1	0	0	0	1	3. Neutral	2. Low	1800	1. Self	1	0	0	0
772	1. Male	1. Male	2. Urban	1. Single	3. Secondary	1. Catholic		3. motorcyclists /bicycle		100000	6. Mobile phone	0	0	0	0	0	1	0	0	0	1	2	2. No								2. No		3. Good	1. Yes	1. Yes	1. Public health facility	1	0	0	0	1	2. Satisfied	3. Neutral	18000	1. Self	1	0	0	0
773	1. Male	1. Male	1. Rural	2. Married	1. None	3. Moslem		3. motorcyclists /bicycle		300000	2. Motor cycle 3. Bicycle 4. Radio 6. Mobile phone 7.Piece of land 8.Owns a house 9. Animals	0	1	1	1	0	1	1	1	1	9	15	2. No								2. No		3. Good	1. Yes	1. Yes	1. Public health facility 2. Private health facility 3. Self-treatment	1	1	1	0	1	3. Neutral	2. Low	42000	1. Self	1	0	0	0
774	1. Male	1. Male	2. Urban	2. Married	3. Secondary	3. Moslem		3. motorcyclists /bicycle		200000	6. Mobile phone	0	0	0	0	0	1	0	0	0	2	4	2. No								2. No		3. Good	1. Yes	1. Yes	1. Public health facility 2. Private health facility	1	1	0	0	1	4. Dissatisfied	1. Very low	36000	1. Self 2. Relative	1	1	0	0
775	2. Female	1. Male	2. Urban	2. Married	2. Primary	3. Moslem		2. Business/trader		270000	6. Mobile phone 7.Piece of land	0	0	0	0	0	1	1	0	0	5	5	1. Yes	1. Health 3. School fees 4. Emergencies	1	0	1	1	0		2. No		3. Good	1. Yes	1. Yes	2. Private health facility	0	1	0	0	1	2. Satisfied	2. Low	70000	1. Self 2. Relative	1	1	0	0
776	2. Female	2. Female	2. Urban	3. Separated	3. Secondary	2. Protestant		2. Business/trader		150000	4. Radio 6. Mobile phone	0	0	0	1	0	1	0	0	0	4	7	1. Yes	2. Clothes/home utensils 3. School fees 4. Emergencies	0	1	1	1	0		2. No		3. Good	1. Yes	1. Yes	1. Public health facility	1	0	0	0	1	4. Dissatisfied	4. Good	32000	1. Self	1	0	0	0
777	2. Female	2. Female	2. Urban	1. Single	2. Primary	3. Moslem		2. Business/trader		90000	6. Mobile phone 7.Piece of land	0	0	0	0	0	1	1	0	0	2	3	1. Yes	2. Clothes/home utensils 4. Emergencies	0	1	0	1	0		2. No		3. Good	1. Yes	1. Yes	2. Private health facility	0	1	0	0	1	1. Very Satisfied	4. Good	45000	1. Self	1	0	0	0
778	2. Female	1. Male	2. Urban	2. Married	2. Primary	3. Moslem		2. Business/trader		180000	4. Radio 6. Mobile phone 7.Piece of land 8.Owns a house	0	0	0	1	0	1	1	1	0	5	5	1. Yes	3. School fees 4. Emergencies	0	0	1	1	0		2. No		3. Good	1. Yes	2. No						1	2. Satisfied	3. Neutral	200	1. Self	1	0	0	0
779	2. Female	1. Male	2. Urban	2. Married	2. Primary	3. Moslem		2. Business/trader		200000	6. Mobile phone 8.Owns a house 9. Animals	0	0	0	0	0	1	0	1	1	6	6	1. Yes	1. Health 3. School fees 4. Emergencies	1	0	1	1	0		2. No		3. Good	1. Yes	1. Yes	1. Public health facility	1	0	0	0	1	2. Satisfied	4. Good	2000	1. Self	1	0	0	0
780	2. Female	2. Female	2. Urban	1. Single	2. Primary	4. Seventh Day Adventist (SDA)		2. Business/trader		80000	4. Radio 6. Mobile phone 7.Piece of land	0	0	0	1	0	1	1	0	0	2	3	1. Yes	2. Clothes/home utensils 4. Emergencies	0	1	0	1	0		2. No		3. Good	2. No							1	1. Very Satisfied	4. Good	1500	1. Self	1	0	0	0
781	2. Female	2. Female	2. Urban	2. Married	2. Primary	5. Born again		2. Business/trader		140000	6. Mobile phone 7.Piece of land 9. Animals	0	0	0	0	0	1	1	0	1	3	5	1. Yes	2. Clothes/home utensils 3. School fees 4. Emergencies	0	1	1	1	0		2. No		3. Good	1. Yes	1. Yes	2. Private health facility	0	1	0	0	1	1. Very Satisfied	4. Good	45000	1. Self	1	0	0	0
782	2. Female	1. Male	2. Urban	2. Married	3. Secondary	2. Protestant		2. Business/trader		185000	4. Radio 5. Television 6. Mobile phone 8.Owns a house	0	0	0	1	1	1	0	1	0	5	5	1. Yes	1. Health 2. Clothes/home utensils 4. Emergencies	1	1	0	1	0		2. No		3. Good	2. No							3	2. Satisfied	4. Good	37000	1. Self 2. Relative	1	1	0	0
783	2. Female	1. Male	2. Urban	1. Single	2. Primary	1. Catholic		2. Business/trader		160000	3. Bicycle 4. Radio 6. Mobile phone	0	0	1	1	0	1	0	0	0	6	14	2. No								2. No		3. Good	1. Yes	1. Yes	1. Public health facility	1	0	0	0	2	2. Satisfied	4. Good	23000	1. Self	1	0	0	0
784	2. Female	1. Male	2. Urban	3. Separated	2. Primary	2. Protestant		2. Business/trader		270000	4. Radio 6. Mobile phone 7.Piece of land	0	0	0	1	0	1	1	0	0	6	12	2. No								2. No		3. Good	1. Yes	1. Yes	1. Public health facility	1	0	0	0	3	2. Satisfied	2. Low	3000	1. Self	1	0	0	0
785	1. Male	1. Male	2. Urban	2. Married	2. Primary	1. Catholic		2. Business/trader		50000	4. Radio 6. Mobile phone 7.Piece of land	0	0	0	1	0	1	1	0	0	2	5	2. No								2. No		3. Good	1. Yes	1. Yes	1. Public health facility	1	0	0	0	1	2. Satisfied	3. Neutral	7500	1. Self	1	0	0	0
786	1. Male	1. Male	2. Urban	2. Married	2. Primary	3. Moslem		2. Business/trader		450000	2. Motor cycle 3. Bicycle 4. Radio 5. Television 6. Mobile phone 7.Piece of land 8.Owns a house 9. Animals	0	1	1	1	1	1	1	1	1	8	22	1. Yes	4. Emergencies 5. Others (specify)	0	0	0	1	1	To share at the end of the year accordingly.	1. Yes	2	3. Good	1. Yes	1. Yes	1. Public health facility	1	0	0	0	3	4. Dissatisfied	3. Neutral	120000	1. Self 2. Relative	1	1	0	0
787	2. Female	1. Male	1. Rural	2. Married	2. Primary	3. Moslem		2. Business/trader		300000	2. Motor cycle 3. Bicycle 4. Radio 5. Television 6. Mobile phone 7.Piece of land 8.Owns a house	0	1	1	1	1	1	1	1	0	6	11	1. Yes	3. School fees 4. Emergencies	0	0	1	1	0		2. No		3. Good	2. No							3	3. Neutral	2. Low	27000	1. Self	1	0	0	0
788	1. Male	1. Male	2. Urban	2. Married	3. Secondary	1. Catholic		1. Farmer		150000	4. Radio 5. Television 6. Mobile phone 7.Piece of land 8.Owns a house 9. Animals	0	0	0	1	1	1	1	1	1	2	15	2. No								1. Yes	1	2. Poor	1. Yes	1. Yes	2. Private health facility	0	1	0	0	1	4. Dissatisfied	2. Low	30000	1. Self	1	0	0	0
789	1. Male	1. Male	1. Rural	2. Married	3. Secondary	1. Catholic		2. Business/trader		180000	4. Radio 5. Television 6. Mobile phone 7.Piece of land 8.Owns a house	0	0	0	1	1	1	1	1	0	5	4	2. No								2. No		3. Good	1. Yes	1. Yes	2. Private health facility	0	1	0	0	3	3. Neutral	2. Low	48000	1. Self 2. Relative	1	1	0	0
790	2. Female	2. Female	2. Urban	4. Widowed	2. Primary	1. Catholic		2. Business/trader		70000	4. Radio 8.Owns a house	0	0	0	1	0	0	0	1	0	6	12	1. Yes	1. Health 2. Clothes/home utensils 4. Emergencies	1	1	0	1	0		2. No		3. Good	1. Yes	1. Yes	2. Private health facility	0	1	0	0	3	3. Neutral	1. Very low	9000	1. Self	1	0	0	0
791	1. Male	1. Male	2. Urban	2. Married	2. Primary	3. Moslem		2. Business/trader		350000	2. Motor cycle 3. Bicycle 4. Radio 5. Television 6. Mobile phone 7.Piece of land 8.Owns a house	0	1	1	1	1	1	1	1	0	6	8	1. Yes	4. Emergencies	0	0	0	1	0		2. No		3. Good	1. Yes	1. Yes	2. Private health facility	0	1	0	0	4	3. Neutral	2. Low	23000	1. Self	1	0	0	0
792	2. Female	2. Female	2. Urban	3. Separated	4. Tertiary	2. Protestant		2. Business/trader		10000	4. Radio 6. Mobile phone 7.Piece of land 8.Owns a house 9. Animals	0	0	0	1	0	1	1	1	1	4	12	1. Yes	5. Others (specify)	0	0	0	0	1	Development.	1. Yes	4	3. Good	1. Yes	1. Yes	1. Public health facility	1	0	0	0	1	2. Satisfied	4. Good	70000	1. Self 2. Relative 4. Government	1	1	0	1
793	2. Female	1. Male	2. Urban	1. Single	3. Secondary	1. Catholic		2. Business/trader		100000	6. Mobile phone	0	0	0	0	0	1	0	0	0	3	0	2. No								2. No		3. Good	2. No							2	1. Very Satisfied	5. Very good	12000	2. Relative	0	1	0	0
794	2. Female	2. Female	2. Urban	3. Separated	2. Primary	2. Protestant		2. Business/trader		200000	6. Mobile phone	0	0	0	0	0	1	0	0	0	3	4	1. Yes	4. Emergencies	0	0	0	1	0		1. Yes	1	2. Poor	1. Yes	1. Yes	1. Public health facility	1	0	0	0	1	2. Satisfied	4. Good	5000	1. Self	1	0	0	0
795	1. Male	1. Male	2. Urban	2. Married	4. Tertiary	5. Born again		2. Business/trader		700000	1. Car… 3. Bicycle 4. Radio 5. Television 6. Mobile phone 7.Piece of land 8.Owns a house 9. Animals	1	0	1	1	1	1	1	1	1	4	6	2. No								2. No		3. Good	2. No							2	1. Very Satisfied	5. Very good	40000	1. Self	1	0	0	0
796	1. Male	1. Male	2. Urban	2. Married	2. Primary	3. Moslem		2. Business/trader		600000	2. Motor cycle 3. Bicycle 4. Radio 5. Television 6. Mobile phone 7.Piece of land 8.Owns a house 9. Animals	0	1	1	1	1	1	1	1	1	6	10	2. No								2. No		3. Good	1. Yes	1. Yes	1. Public health facility	1	0	0	0	1	2. Satisfied	3. Neutral	20000	1. Self	1	0	0	0
797	1. Male	1. Male	2. Urban	2. Married	2. Primary	2. Protestant		2. Business/trader		600000	3. Bicycle 4. Radio 5. Television 6. Mobile phone 7.Piece of land 8.Owns a house	0	0	1	1	1	1	1	1	0	3	8	1. Yes	4. Emergencies	0	0	0	1	0		2. No		3. Good	2. No							1	2. Satisfied	3. Neutral	120000	1. Self	1	0	0	0
798	2. Female	1. Male	1. Rural	2. Married	2. Primary	2. Protestant		2. Business/trader		150000	2. Motor cycle 4. Radio 5. Television 6. Mobile phone	0	1	0	1	1	1	0	0	0	3	5	2. No								1. Yes	1	3. Good	1. Yes	1. Yes	1. Public health facility 2. Private health facility	1	1	0	0	3	3. Neutral	2. Low	28000	1. Self	1	0	0	0
799	1. Male	1. Male	1. Rural	4. Widowed	1. None	1. Catholic		2. Business/trader		100000	3. Bicycle 4. Radio 7.Piece of land 8.Owns a house	0	0	1	1	0	0	1	1	0	3	6	2. No								2. No		2. Poor	1. Yes	1. Yes	1. Public health facility 2. Private health facility	1	1	0	0	3	4. Dissatisfied	1. Very low	7500	1. Self	1	0	0	0
800	1. Male	1. Male	2. Urban	2. Married	4. Tertiary	1. Catholic		2. Business/trader		400000	2. Motor cycle 4. Radio 5. Television 6. Mobile phone 8.Owns a house	0	1	0	1	1	1	0	1	0	4	3	1. Yes	4. Emergencies 5. Others (specify)	0	0	0	1	1	Savings are shared respectively at the end of the year.	2. No		3. Good	1. Yes	1. Yes	2. Private health facility	0	1	0	0	1	4. Dissatisfied	2. Low	40000	1. Self	1	0	0	0
801	2. Female	2. Female	1. Rural	4. Widowed	2. Primary	5. Born again		2. Business/trader		120000	4. Radio 6. Mobile phone 8.Owns a house 9. Animals	0	0	0	1	0	1	0	1	1	6	11	1. Yes	4. Emergencies	0	0	0	1	0		2. No		3. Good	1. Yes	1. Yes	1. Public health facility	1	0	0	0	3	2. Satisfied	3. Neutral	2500	1. Self	1	0	0	0
802	2. Female	2. Female	2. Urban	2. Married	4. Tertiary	1. Catholic		2. Business/trader		50000	4. Radio 5. Television 6. Mobile phone	0	0	0	1	1	1	0	0	0	3	5	2. No								2. No		3. Good	1. Yes	1. Yes	1. Public health facility 2. Private health facility	1	1	0	0	2	2. Satisfied	4. Good	40000	2. Relative 4. Government	0	1	0	1
803	1. Male	1. Male	2. Urban	2. Married	3. Secondary	3. Moslem		2. Business/trader		250000	5. Television 6. Mobile phone 8.Owns a house	0	0	0	0	1	1	0	1	0	5	4	2. No								2. No		3. Good	1. Yes	1. Yes	1. Public health facility	1	0	0	0	1	3. Neutral	3. Neutral	2000	1. Self	1	0	0	0
804	1. Male	1. Male	2. Urban	2. Married	3. Secondary	2. Protestant		2. Business/trader		300000	2. Motor cycle 3. Bicycle 4. Radio 5. Television 6. Mobile phone	0	1	1	1	1	1	0	0	0	3	7	1. Yes	4. Emergencies	0	0	0	1	0		2. No		3. Good	1. Yes	1. Yes	1. Public health facility 2. Private health facility	1	1	0	0	3	1. Very Satisfied	5. Very good	90000	1. Self 3. Borrowed 4. Government	1	0	1	1
805	1. Male	1. Male	1. Rural	2. Married	2. Primary	2. Protestant		2. Business/trader		70000	4. Radio 6. Mobile phone 8.Owns a house 9. Animals	0	0	0	1	0	1	0	1	1	8	13	2. No								2. No		2. Poor	1. Yes	1. Yes	1. Public health facility	1	0	0	0	1	3. Neutral	2. Low	1000	1. Self	1	0	0	0
806	1. Male	1. Male	1. Rural	1. Single	2. Primary	3. Moslem		2. Business/trader		100000	4. Radio 6. Mobile phone	0	0	0	1	0	1	0	0	0	1	2	2. No								2. No		3. Good	1. Yes	1. Yes	1. Public health facility 2. Private health facility	1	1	0	0	1	3. Neutral	3. Neutral	12000	1. Self	1	0	0	0
807	2. Female	1. Male	2. Urban	2. Married	4. Tertiary	5. Born again		2. Business/trader		400000	1. Car… 2. Motor cycle 4. Radio 5. Television 6. Mobile phone 7.Piece of land 8.Owns a house 9. Animals	1	1	0	1	1	1	1	1	1	6	11	1. Yes	4. Emergencies 5. Others (specify)	0	0	0	1	1	Savings are shared respectively at the end of the year.	2. No		3. Good	1. Yes	1. Yes	2. Private health facility 3. Self-treatment	0	1	1	0	1	4. Dissatisfied	1. Very low	160000	1. Self	1	0	0	0
808	1. Male	1. Male	2. Urban	2. Married	3. Secondary	2. Protestant		2. Business/trader		50000	4. Radio 6. Mobile phone	0	0	0	1	0	1	0	0	0	6	10	1. Yes	3. School fees 4. Emergencies	0	0	1	1	0		2. No		2. Poor	1. Yes	1. Yes	1. Public health facility 2. Private health facility	1	1	0	0	2	3. Neutral	1. Very low	500000	1. Self 3. Borrowed	1	0	1	0
809	1. Male	1. Male	2. Urban	2. Married	2. Primary	1. Catholic		2. Business/trader		150000	3. Bicycle 4. Radio 5. Television 6. Mobile phone	0	0	1	1	1	1	0	0	0	8	13	1. Yes	3. School fees 4. Emergencies	0	0	1	1	0		1. Yes	2	3. Good	1. Yes	1. Yes	1. Public health facility	1	0	0	0	2	4. Dissatisfied	2. Low	300000	3. Borrowed 4. Government	0	0	1	1
810	2. Female	2. Female	2. Urban	2. Married	3. Secondary	3. Moslem		2. Business/trader		250000	2. Motor cycle 3. Bicycle 4. Radio 5. Television 6. Mobile phone 7.Piece of land 8.Owns a house 9. Animals	0	1	1	1	1	1	1	1	1	6	10	1. Yes	1. Health 2. Clothes/home utensils 3. School fees 4. Emergencies	1	1	1	1	0		2. No		3. Good	2. No							1	2. Satisfied	4. Good	300000	1. Self 3. Borrowed	1	0	1	0
811	2. Female	1. Male	1. Rural	2. Married	3. Secondary	2. Protestant		2. Business/trader		280000	2. Motor cycle 3. Bicycle 4. Radio 6. Mobile phone	0	1	1	1	0	1	0	0	0	2	4	1. Yes	1. Health 3. School fees 4. Emergencies	1	0	1	1	0		1. Yes	1	2. Poor	1. Yes	1. Yes	1. Public health facility	1	0	0	0	2	4. Dissatisfied	2. Low	850000	1. Self 2. Relative 3. Borrowed	1	1	1	0
812	2. Female	1. Male	2. Urban	2. Married	3. Secondary	1. Catholic		2. Business/trader		480000	3. Bicycle 4. Radio 5. Television 6. Mobile phone	0	0	1	1	1	1	0	0	0	2	3	1. Yes	1. Health 3. School fees 4. Emergencies	1	0	1	1	0		1. Yes	1	2. Poor	1. Yes	1. Yes	1. Public health facility	1	0	0	0	2	4. Dissatisfied	2. Low	450000	1. Self 2. Relative 3. Borrowed	1	1	1	0
813	1. Male	1. Male	2. Urban	1. Single	3. Secondary	5. Born again		2. Business/trader		250000	3. Bicycle 5. Television 6. Mobile phone	0	0	1	0	1	1	0	0	0	2	4	2. No								1. Yes	1	2. Poor	1. Yes	1. Yes	2. Private health facility	0	1	0	0	2	4. Dissatisfied	2. Low	500000	1. Self 2. Relative	1	1	0	0
814	2. Female	1. Male	2. Urban	2. Married	2. Primary	2. Protestant		2. Business/trader		380008	3. Bicycle 4. Radio 6. Mobile phone	0	0	1	1	0	1	0	0	0	2	4	1. Yes	1. Health 3. School fees 4. Emergencies	1	0	1	1	0		1. Yes	1	2. Poor	1. Yes	1. Yes	2. Private health facility	0	1	0	0	3	4. Dissatisfied	2. Low	480000	1. Self 2. Relative 3. Borrowed	1	1	1	0
815	2. Female	1. Male	2. Urban	2. Married	2. Primary	3. Moslem		2. Business/trader		240000	4. Radio 5. Television 6. Mobile phone	0	0	0	1	1	1	0	0	0	2	4	2. No								1. Yes	1	2. Poor	1. Yes	1. Yes	3. Self-treatment	0	0	1	0	3	4. Dissatisfied	2. Low	360000	1. Self 2. Relative 3. Borrowed	1	1	1	0
816	1. Male	1. Male	2. Urban	2. Married	2. Primary	3. Moslem		2. Business/trader		630000	2. Motor cycle 3. Bicycle 4. Radio 5. Television 6. Mobile phone 7.Piece of land 8.Owns a house	0	1	1	1	1	1	1	1	0	3	6	1. Yes	1. Health 3. School fees 4. Emergencies	1	0	1	1	0		1. Yes	2	2. Poor	1. Yes	1. Yes	1. Public health facility	1	0	0	0	3	4. Dissatisfied	2. Low	470000	1. Self 2. Relative 3. Borrowed	1	1	1	0
817	1. Male	1. Male	2. Urban	2. Married	3. Secondary	3. Moslem		2. Business/trader		850000	2. Motor cycle 3. Bicycle 4. Radio 5. Television 6. Mobile phone 7.Piece of land 8.Owns a house 9. Animals	0	1	1	1	1	1	1	1	1	4	8	1. Yes	1. Health 3. School fees 4. Emergencies	1	0	1	1	0		1. Yes	1	2. Poor	1. Yes	1. Yes	2. Private health facility	0	1	0	0	3	4. Dissatisfied	2. Low	510000	1. Self 3. Borrowed	1	0	1	0
818	2. Female	1. Male	2. Urban	2. Married	2. Primary	2. Protestant		2. Business/trader		250000	3. Bicycle 4. Radio 6. Mobile phone	0	0	1	1	0	1	0	0	0	2	6	1. Yes	1. Health 3. School fees 4. Emergencies	1	0	1	1	0		1. Yes	1	2. Poor	1. Yes	1. Yes	1. Public health facility	1	0	0	0	3	4. Dissatisfied	2. Low	355000	1. Self 2. Relative	1	1	0	0
819	2. Female	1. Male	2. Urban	2. Married	2. Primary	2. Protestant		2. Business/trader		350000	3. Bicycle 4. Radio 5. Television 6. Mobile phone	0	0	1	1	1	1	0	0	0	3	7	1. Yes	1. Health 3. School fees 4. Emergencies	1	0	1	1	0		1. Yes	1	2. Poor	1. Yes	1. Yes	1. Public health facility	1	0	0	0	2	3. Neutral	3. Neutral	280000	1. Self 3. Borrowed	1	0	1	0
820	2. Female	1. Male	2. Urban	2. Married	2. Primary	4. Seventh Day Adventist (SDA)		2. Business/trader		380000	3. Bicycle 7.Piece of land 8.Owns a house	0	0	1	0	0	0	1	1	0	3	6	1. Yes	1. Health 3. School fees 4. Emergencies	1	0	1	1	0		1. Yes	1	2. Poor	1. Yes	1. Yes	2. Private health facility	0	1	0	0	3	4. Dissatisfied	2. Low	500000	1. Self 2. Relative 3. Borrowed	1	1	1	0
821	1. Male	1. Male	2. Urban	2. Married	4. Tertiary	4. Seventh Day Adventist (SDA)		2. Business/trader		900000	2. Motor cycle 3. Bicycle 4. Radio 6. Mobile phone 7.Piece of land 8.Owns a house	0	1	1	1	0	1	1	1	0	3	5	1. Yes	1. Health 3. School fees 4. Emergencies	1	0	1	1	0		2. No		2. Poor	1. Yes	1. Yes	2. Private health facility	0	1	0	0	3	4. Dissatisfied	2. Low	1200000	1. Self 2. Relative	1	1	0	0
822	1. Male	1. Male	2. Urban	2. Married	2. Primary	1. Catholic		3. motorcyclists /bicycle		250000	2. Motor cycle 4. Radio 6. Mobile phone	0	1	0	1	0	1	0	0	0	4	7	1. Yes	2. Clothes/home utensils 4. Emergencies	0	1	0	1	0		1. Yes	1	3. Good	1. Yes	1. Yes	2. Private health facility	0	1	0	0	2	2. Satisfied	4. Good	73000	1. Self 3. Borrowed	1	0	1	0
823	1. Male	1. Male	2. Urban	2. Married	2. Primary	2. Protestant		3. motorcyclists /bicycle		130000	4. Radio 6. Mobile phone 7.Piece of land	0	0	0	1	0	1	1	0	0	4	6	2. No								2. No		2. Poor	1. Yes	1. Yes	1. Public health facility 2. Private health facility	1	1	0	0	2	3. Neutral	3. Neutral	10900	1. Self 3. Borrowed	1	0	1	0
824	1. Male	1. Male	1. Rural	2. Married	3. Secondary	3. Moslem		3. motorcyclists /bicycle		200000	2. Motor cycle 4. Radio 6. Mobile phone	0	1	0	1	0	1	0	0	0	4	3	2. No								2. No		3. Good	1. Yes	1. Yes	1. Public health facility 2. Private health facility 3. Self-treatment	1	1	1	0	1	3. Neutral	2. Low	44000	1. Self	1	0	0	0
825	1. Male	1. Male	1. Rural	2. Married	2. Primary	2. Protestant		3. motorcyclists /bicycle		150000	2. Motor cycle 6. Mobile phone	0	1	0	0	0	1	0	0	0	4	6	2. No								2. No		3. Good	1. Yes	1. Yes	3. Self-treatment	0	0	1	0	1	3. Neutral	2. Low	5700	1. Self	1	0	0	0
826	1. Male	1. Male	2. Urban	2. Married	2. Primary	3. Moslem		3. motorcyclists /bicycle		210000	4. Radio 6. Mobile phone	0	0	0	1	0	1	0	0	0	3	5	2. No								2. No		3. Good	1. Yes	2. No						4	3. Neutral	2. Low	12000	1. Self	1	0	0	0
827	1. Male	1. Male	2. Urban	2. Married	3. Secondary	3. Moslem		2. Business/trader		300000	4. Radio 5. Television 6. Mobile phone 8.Owns a house	0	0	0	1	1	1	0	1	0	9	3	1. Yes	1. Health 2. Clothes/home utensils 3. School fees 4. Emergencies	1	1	1	1	0		2. No		3. Good	1. Yes	1. Yes	2. Private health facility	0	1	0	0	2	3. Neutral	3. Neutral	20000	1. Self 3. Borrowed	1	0	1	0
828	1. Male	1. Male	2. Urban	2. Married	4. Tertiary	4. Seventh Day Adventist (SDA)		2. Business/trader		300000	2. Motor cycle 4. Radio 6. Mobile phone	0	1	0	1	0	1	0	0	0	3	10	1. Yes	5. Others (specify)	0	0	0	0	1	Business	1. Yes	1	3. Good	1. Yes	1. Yes	1. Public health facility 2. Private health facility	1	1	0	0	7	2. Satisfied	2. Low	30000	1. Self	1	0	0	0
829	1. Male	1. Male	2. Urban	2. Married	4. Tertiary	2. Protestant		2. Business/trader		600000	2. Motor cycle 4. Radio 5. Television 6. Mobile phone 7.Piece of land 8.Owns a house 9. Animals	0	1	0	1	1	1	1	1	1	12	6	1. Yes	1. Health 2. Clothes/home utensils 3. School fees 4. Emergencies	1	1	1	1	0		2. No		3. Good	1. Yes	1. Yes	2. Private health facility	0	1	0	0	2	2. Satisfied	3. Neutral	35200	1. Self	1	0	0	0
830	1. Male	1. Male	2. Urban	2. Married	3. Secondary	2. Protestant		2. Business/trader		700000	2. Motor cycle 4. Radio 5. Television 6. Mobile phone 8.Owns a house	0	1	0	1	1	1	0	1	0	6	3	1. Yes	1. Health 2. Clothes/home utensils 3. School fees 4. Emergencies 5. Others (specify)	1	1	1	1	1	Future versions use	2. No		4. Very good	1. Yes	1. Yes	2. Private health facility	0	1	0	0	3	1. Very Satisfied	1. Very low	54000	1. Self	1	0	0	0
831	1. Male	1. Male	2. Urban	2. Married	3. Secondary	1. Catholic		2. Business/trader		500000	1. Car… 2. Motor cycle 3. Bicycle 4. Radio 5. Television 6. Mobile phone 7.Piece of land 8.Owns a house 9. Animals	1	1	1	1	1	1	1	1	1	9	14	1. Yes	1. Health 2. Clothes/home utensils 3. School fees 4. Emergencies	1	1	1	1	0		1. Yes	3	4. Very good	1. Yes	1. Yes	2. Private health facility	0	1	0	0	1	2. Satisfied	1. Very low	160000	1. Self	1	0	0	0
832	1. Male	1. Male	2. Urban	2. Married	4. Tertiary	1. Catholic		2. Business/trader		1000000	1. Car… 2. Motor cycle 4. Radio 5. Television 6. Mobile phone 7.Piece of land 8.Owns a house 9. Animals	1	1	0	1	1	1	1	1	1	8	12	1. Yes	1. Health 2. Clothes/home utensils 3. School fees 4. Emergencies	1	1	1	1	0		1. Yes	4	3. Good	1. Yes	1. Yes	2. Private health facility	0	1	0	0	6	2. Satisfied	1. Very low	300000	1. Self	1	0	0	0
833	1. Male	1. Male	2. Urban	1. Single	2. Primary	2. Protestant		2. Business/trader		150000	4. Radio 6. Mobile phone 9. Animals	0	0	0	1	0	1	0	0	1	2	1	1. Yes	4. Emergencies	0	0	0	1	0		2. No		3. Good	2. No							1	3. Neutral	2. Low	00	5. Others (specify)	0	0	0	0
834	1. Male	1. Male	2. Urban	1. Single	2. Primary	2. Protestant		2. Business/trader		80000	6. Mobile phone 9. Animals	0	0	0	0	0	1	0	0	1	1	0	1. Yes	4. Emergencies	0	0	0	1	0		2. No		4. Very good	1. Yes	1. Yes	2. Private health facility	0	1	0	0	1	3. Neutral	3. Neutral	10000	1. Self	1	0	0	0
835	1. Male	1. Male	2. Urban	2. Married	2. Primary	2. Protestant		3. motorcyclists /bicycle		120000	3. Bicycle 6. Mobile phone 7.Piece of land	0	0	1	0	0	1	1	0	0	6	8	2. No								2. No		3. Good	1. Yes	1. Yes	1. Public health facility 2. Private health facility	1	1	0	0	2	2. Satisfied	2. Low	23000	1. Self 3. Borrowed	1	0	1	0
836	1. Male	1. Male	2. Urban	2. Married	3. Secondary	3. Moslem		3. motorcyclists /bicycle		75000	4. Radio 6. Mobile phone	0	0	0	1	0	1	0	0	0	2	4	2. No								2. No		3. Good	2. No							2	2. Satisfied	3. Neutral	2300	1. Self	1	0	0	0
837	1. Male	1. Male	2. Urban	2. Married	2. Primary	2. Protestant		3. motorcyclists /bicycle		270000	2. Motor cycle 3. Bicycle 4. Radio 6. Mobile phone 7.Piece of land	0	1	1	1	0	1	1	0	0	2	4	1. Yes	1. Health 4. Emergencies	1	0	0	1	0		1. Yes	1	2. Poor	1. Yes	1. Yes	2. Private health facility	0	1	0	0	3	4. Dissatisfied	2. Low	260000	1. Self 2. Relative	1	1	0	0
838	1. Male	1. Male	2. Urban	2. Married	3. Secondary	1. Catholic		3. motorcyclists /bicycle		250000	2. Motor cycle 3. Bicycle 4. Radio 6. Mobile phone	0	1	1	1	0	1	0	0	0	3	5	1. Yes	1. Health 3. School fees 4. Emergencies	1	0	1	1	0		1. Yes	1	2. Poor	1. Yes	1. Yes	1. Public health facility	1	0	0	0	2	4. Dissatisfied	2. Low	360000	1. Self 2. Relative 3. Borrowed	1	1	1	0
839	1. Male	1. Male	2. Urban	1. Single	3. Secondary	3. Moslem		3. motorcyclists /bicycle		180000	3. Bicycle 4. Radio 6. Mobile phone	0	0	1	1	0	1	0	0	0	2	3	2. No								2. No		2. Poor	1. Yes	1. Yes	1. Public health facility	1	0	0	0	2	2. Satisfied	4. Good	0	5. Others (specify)	0	0	0	0
840	1. Male	1. Male	2. Urban	2. Married	3. Secondary	2. Protestant		3. motorcyclists /bicycle		320000	3. Bicycle 4. Radio 6. Mobile phone	0	0	1	1	0	1	0	0	0	4	6	1. Yes	1. Health 3. School fees 4. Emergencies	1	0	1	1	0		2. No		2. Poor	1. Yes	1. Yes	3. Self-treatment	0	0	1	0	2	4. Dissatisfied	2. Low	240000	1. Self 2. Relative	1	1	0	0
841	1. Male	1. Male	2. Urban	2. Married	3. Secondary	4. Seventh Day Adventist (SDA)		3. motorcyclists /bicycle		360000	3. Bicycle 4. Radio 5. Television 6. Mobile phone	0	0	1	1	1	1	0	0	0	3	5	1. Yes	1. Health 3. School fees 4. Emergencies	1	0	1	1	0		1. Yes	1	2. Poor	1. Yes	1. Yes	1. Public health facility	1	0	0	0	2	4. Dissatisfied	2. Low	16500	1. Self 2. Relative	1	1	0	0
842	1. Male	1. Male	1. Rural	2. Married	2. Primary	2. Protestant		3. motorcyclists /bicycle		285000	2. Motor cycle 3. Bicycle 4. Radio 5. Television 6. Mobile phone 7.Piece of land 8.Owns a house 9. Animals	0	1	1	1	1	1	1	1	1	3	5	1. Yes	1. Health 3. School fees 4. Emergencies	1	0	1	1	0		2. No		2. Poor	1. Yes	1. Yes	1. Public health facility	1	0	0	0	2	4. Dissatisfied	2. Low	0	5. Others (specify)	0	0	0	0
843	1. Male	1. Male	1. Rural	2. Married	2. Primary	2. Protestant		3. motorcyclists /bicycle		250000	2. Motor cycle 3. Bicycle 4. Radio 5. Television 6. Mobile phone	0	1	1	1	1	1	0	0	0	2	6	1. Yes	1. Health 3. School fees 4. Emergencies	1	0	1	1	0		2. No		2. Poor	1. Yes	1. Yes	2. Private health facility	0	1	0	0	2	4. Dissatisfied	2. Low	0	5. Others (specify)	0	0	0	0
844	2. Female	1. Male	2. Urban	2. Married	3. Secondary	4. Seventh Day Adventist (SDA)		2. Business/trader		90000	4. Radio 5. Television 6. Mobile phone	0	0	0	1	1	1	0	0	0	6	8	2. No								1. Yes	1	3. Good	1. Yes	1. Yes	2. Private health facility	0	1	0	0	2	4. Dissatisfied	2. Low	200000	1. Self 2. Relative 3. Borrowed	1	1	1	0
845	2. Female	1. Male	2. Urban	2. Married	3. Secondary	2. Protestant		2. Business/trader		500000	2. Motor cycle 4. Radio 6. Mobile phone 7.Piece of land 8.Owns a house 9. Animals	0	1	0	1	0	1	1	1	1	2	5	1. Yes	1. Health 3. School fees 4. Emergencies	1	0	1	1	0		2. No		2. Poor	1. Yes	1. Yes	1. Public health facility 2. Private health facility 3. Self-treatment	1	1	1	0	2	4. Dissatisfied	2. Low	0	5. Others (specify)	0	0	0	0
846	2. Female	1. Male	2. Urban	2. Married	3. Secondary	3. Moslem		2. Business/trader		230000	3. Bicycle 4. Radio 5. Television 6. Mobile phone	0	0	1	1	1	1	0	0	0	2	3	1. Yes	1. Health 3. School fees 4. Emergencies	1	0	1	1	0		2. No		2. Poor	1. Yes	1. Yes	1. Public health facility 2. Private health facility 3. Self-treatment	1	1	1	0	2	3. Neutral	3. Neutral	0	5. Others (specify)	0	0	0	0
847	2. Female	2. Female	2. Urban	3. Separated	3. Secondary	2. Protestant		2. Business/trader		450000	2. Motor cycle 3. Bicycle 4. Radio 5. Television 6. Mobile phone 7.Piece of land 8.Owns a house 9. Animals	0	1	1	1	1	1	1	1	1	3	5	1. Yes	1. Health 3. School fees 4. Emergencies	1	0	1	1	0		1. Yes	1	2. Poor	1. Yes	1. Yes	1. Public health facility 3. Self-treatment	1	0	1	0	2	2. Satisfied	4. Good	386500	1. Self 2. Relative 3. Borrowed	1	1	1	0
848	2. Female	1. Male	2. Urban	2. Married	3. Secondary	1. Catholic		2. Business/trader		980000	1. Car… 2. Motor cycle 3. Bicycle 4. Radio 5. Television 6. Mobile phone 7.Piece of land 8.Owns a house 9. Animals	1	1	1	1	1	1	1	1	1	5	9	1. Yes	1. Health 3. School fees 4. Emergencies	1	0	1	1	0		1. Yes	1	2. Poor	1. Yes	1. Yes	2. Private health facility 3. Self-treatment	0	1	1	0	3	4. Dissatisfied	2. Low	250000	1. Self 2. Relative	1	1	0	0
849	2. Female	1. Male	2. Urban	2. Married	2. Primary	2. Protestant		2. Business/trader		360000	3. Bicycle 4. Radio 5. Television 6. Mobile phone 7.Piece of land	0	0	1	1	1	1	1	0	0	2	6	1. Yes	1. Health 2. Clothes/home utensils 3. School fees 4. Emergencies	1	1	1	1	0		1. Yes	1	2. Poor	1. Yes	1. Yes	1. Public health facility 2. Private health facility	1	1	0	0	4	4. Dissatisfied	2. Low	120000	1. Self 2. Relative	1	1	0	0
850	1. Male	1. Male	2. Urban	2. Married	2. Primary	3. Moslem		3. motorcyclists /bicycle		360000	2. Motor cycle 3. Bicycle 4. Radio 5. Television 6. Mobile phone 7.Piece of land 8.Owns a house 9. Animals	0	1	1	1	1	1	1	1	1	4	8	2. No								2. No		2. Poor	1. Yes	1. Yes	1. Public health facility 2. Private health facility 3. Self-treatment	1	1	1	0	3	4. Dissatisfied	2. Low	0	5. Others (specify)	0	0	0	0
851	2. Female	1. Male	2. Urban	2. Married	3. Secondary	5. Born again		2. Business/trader		300000	3. Bicycle 4. Radio 6. Mobile phone	0	0	1	1	0	1	0	0	0	5	7	2. No								1. Yes	1	2. Poor	1. Yes	1. Yes	1. Public health facility 3. Self-treatment	1	0	1	0	2	4. Dissatisfied	2. Low	162000	1. Self 2. Relative 3. Borrowed	1	1	1	0
852	2. Female	1. Male	2. Urban	2. Married	3. Secondary	4. Seventh Day Adventist (SDA)		2. Business/trader		180000	3. Bicycle 4. Radio 5. Television 6. Mobile phone	0	0	1	1	1	1	0	0	0	2	4	1. Yes	1. Health 2. Clothes/home utensils 3. School fees 4. Emergencies	1	1	1	1	0		1. Yes	1	2. Poor	1. Yes	1. Yes	2. Private health facility 3. Self-treatment	0	1	1	0	2	4. Dissatisfied	2. Low	365000	1. Self 2. Relative	1	1	0	0
853	1. Male	1. Male	1. Rural	2. Married	2. Primary	2. Protestant		1. Farmer		250000	3. Bicycle 4. Radio 5. Television 6. Mobile phone	0	0	1	1	1	1	0	0	0	2	4	1. Yes	1. Health 3. School fees 4. Emergencies	1	0	1	1	0		1. Yes	1	2. Poor	1. Yes	1. Yes	1. Public health facility 2. Private health facility 3. Self-treatment	1	1	1	0	3	4. Dissatisfied	2. Low	150000	1. Self 2. Relative	1	1	0	0
[truncated: 51 more columns]
